# Supplementary material for: rac-cis,cis-Dicarbonyl­dichlorido{1-[2-(diphenyl­phosphan­yl)benz­yl]-3-mesityl­imidazol-2-yl­idene}ruthenium(II) dichloro­methane monosolvate
Source: Acta Crystallogr Sect E Struct Rep Online. 2012 Jul 25;68(Pt 8):m1121. doi: 10.1107/S1600536812032515 (PMC3414164; doi:10.1107/S1600536812032515)
Supplement: Supplementary file 1 [file e-68-m1121-sup1.cif]

##############################################################################
#                                                                            #
# This CIF contains the data in a paper accepted for publication in          #
# Acta Crystallographica Section E. It conforms to the requirements of       #
# Notes for Authors for Acta Crystallographica Section E, and has been       #
# peer reviewed under the auspices of the IUCr Commission on Journals.       #
#                                                                            #
# Full details of the Crystallographic Information File format               #
# are given in the paper "The Crystallographic Information File (CIF):       #
# a New Standard Archive File for Crystallography" by S. R. Hall, F. H.      #
# Allen and I. D. Brown [Acta Cryst. (1991), A47, 655-685].                  #
#                                                                            #
# The current version of the core CIF dictionary is obtainable from          #
# ftp://ftp.iucr.org/pub/cif_core.dic.                                       #
#                                                                            #
# Software is freely available for graphical display of the structure(s)     #
# in this CIF. For information consult the CIF software page                 #
# http://www.iucr.org/resources/cif/software.                                #
#                                                                            #
# This file may be used for bona fide research purposes within the           #
# scientific community so long as proper attribution is given to the journal # 
# article from which it was obtained.                                        #
#                                                                            #
##############################################################################
data_I
_audit_creation_method     SHELXL-97
_chemical_name_systematic
;
<i>rac</i>-<i>cis</i>,<i>cis</i>-Dicarbonyldichlorido{1-[2-
(diphenylphosphanyl)benzyl]-3-mesitylimidazol-2-ylidene}ruthenium(II)
dichloromethane monosolvate
;
_chemical_name_common     ?
_chemical_formula_moiety     'C33 H29 Cl2 N2 O2 P Ru, C H2 Cl2'
_chemical_formula_sum     'C34 H31 Cl4 N2 O2 P Ru'
_chemical_formula_iupac     '[Ru Cl2 (C31 H29 N2 P) (C O)2], C H2 Cl2'
_chemical_formula_weight     773.45
_chemical_melting_point     ?
_symmetry_cell_setting     monoclinic
_symmetry_space_group_name_H-M     'C 2/c'
_symmetry_space_group_name_Hall     '-C 2yc'
loop_
    _symmetry_equiv_pos_as_xyz
    'x, y, z'
    '-x, y, -z+1/2'
    'x+1/2, y+1/2, z'
    '-x+1/2, y+1/2, -z+1/2'
    '-x, -y, -z'
    'x, -y, z-1/2'
    '-x+1/2, -y+1/2, -z'
    'x+1/2, -y+1/2, z-1/2'
_cell_length_a     22.539(3)
_cell_length_b     16.4065(17)
_cell_length_c     19.852(2)
_cell_angle_alpha     90.00
_cell_angle_beta     111.004(5)
_cell_angle_gamma     90.00
_cell_volume     6853.2(13)
_cell_formula_units_Z     8
_cell_measurement_reflns_used     15477
_cell_measurement_theta_min     1.00
_cell_measurement_theta_max     27.88
_cell_measurement_temperature     190(2)
_exptl_crystal_description     prism
_exptl_crystal_colour     yellow
_exptl_crystal_size_max     0.21
_exptl_crystal_size_mid     0.20
_exptl_crystal_size_min     0.19
_exptl_crystal_density_diffrn     1.499
_exptl_crystal_density_meas     ?
_exptl_crystal_density_method     'not measured'
_exptl_crystal_F_000     3136
_exptl_absorpt_coefficient_mu     0.849
_exptl_absorpt_correction_type     multi-scan
_exptl_absorpt_process_details     '(SCALEPACK; Otwinowski & Minor, 1997)'
_exptl_absorpt_correction_T_min     0.8418
_exptl_absorpt_correction_T_max     0.8553
_exptl_special_details
;
In a nitrogen-filled glove box, a Schlenk flask was charged with
1-mesityl-3-(2-diphenylphosphinobenzyl)-1<i>H</i>-imidazol-3-ium chloride
(0.7625 g), Ag~2~O (0.3659 g), and 4 \%A molecular seives (<i>ca</i> 0.5 g).
The solids were suspended in dry, degassed dichloromethane and allowed to
stir overnight in the dark. After 24 h, the reaction mixture was filtered
through Celite^TM^ into a Schlenk flask that had been charged with
[Ru(CO)~3~Cl~2~]~2~ (0.4070 g) under a nitrogen atmoshphere. The reaction
mixture was allowed to stir at room temperature in the dark overnight. After
24 h, the reaction mixture was filtered through Celite^TM^ and the volatiles
were removed <i>in vacuo</i> to furnish a yellow solid. The crude product was
purified by column chromatography (SiO~2~, 40:1 CH~2~Cl~2~/MeOH). Single
crystals of the title compound were obtained by slow diffusion of diethyl
ether onto a concentrated solution of the yellow powder isolated <i>via</i>
column chromatography in dichloromethane.
;
_diffrn_ambient_temperature     190(2)
_diffrn_radiation_type     MoK\a
_diffrn_radiation_wavelength     0.71073
_diffrn_radiation_source     'fine-focus sealed tube'
_diffrn_radiation_monochromator     graphite
_diffrn_measurement_device_type     'Nonius KappaCCD'
_diffrn_measurement_method     'CCD phi and omega scans'
_diffrn_detector_area_resol_mean     9
_diffrn_reflns_number     53042
_diffrn_reflns_av_R_equivalents     0.0433
_diffrn_reflns_av_sigmaI/netI     0.0359
_diffrn_reflns_theta_min     2.97
_diffrn_reflns_theta_max     27.50
_diffrn_reflns_theta_full     27.50
_diffrn_measured_fraction_theta_max     0.999
_diffrn_measured_fraction_theta_full     0.999
_diffrn_reflns_limit_h_min     -29
_diffrn_reflns_limit_h_max     29
_diffrn_reflns_limit_k_min     -20
_diffrn_reflns_limit_k_max     21
_diffrn_reflns_limit_l_min     -25
_diffrn_reflns_limit_l_max     25
_diffrn_standards_number     0
_diffrn_standards_interval_count     ?
_diffrn_standards_interval_time     ?
_diffrn_standards_decay_%     ?
_refine_special_details
;
Refinement of <i>F</i>^2^ against ALL reflections. The weighted <i>R</i>-factor
<i>wR</i> and goodness of fit <i>S</i> are based on <i>F</i>^2^, conventional
<i>R</i>-factors <i>R</i> are based on <i>F</i>, with <i>F</i> set to zero for
negative <i>F</i>^2^. The threshold expression of <i>F</i>^2^ >
\s(<i>F</i>^2^) is used only for calculating <i>R</i>-factors(gt) <i>etc</i>.
and is not relevant to the choice of reflections for refinement.
<i>R</i>-factors based on <i>F</i>^2^ are statistically about twice as large
as those based on <i>F</i>, and <i>R</i>- factors based on ALL data will be
even larger.
Several low angle reflections were omitted from the final cycles of refinement
due to beam-stop beam shadowing effects.
;
_reflns_number_total     7865
_reflns_number_gt     6109
_reflns_threshold_expression     I>2\s(I)
_refine_ls_structure_factor_coef     Fsqd
_refine_ls_matrix_type     full
_refine_ls_R_factor_all     0.0568
_refine_ls_R_factor_gt     0.0378
_refine_ls_wR_factor_gt     0.0860
_refine_ls_wR_factor_ref     0.0966
_refine_ls_goodness_of_fit_ref     1.077
_refine_ls_restrained_S_all     1.077
_refine_ls_number_reflns     7865
_refine_ls_number_parameters     402
_refine_ls_number_restraints     0
_refine_ls_hydrogen_treatment     constr
_refine_ls_weighting_scheme     calc
_refine_ls_weighting_details
        'calc w=1/[\s^2^(Fo^2^)+(0.0411P)^2^+13.2763P] where P=(Fo^2^+2Fc^2^)/3'
_atom_sites_solution_hydrogens     geom
_atom_sites_solution_primary     direct
_atom_sites_solution_secondary     difmap
_refine_ls_shift/su_max     0.002
_refine_ls_shift/su_mean     0.000
_refine_diff_density_max     0.983
_refine_diff_density_min     -0.994
_refine_ls_extinction_method     none
_refine_ls_extinction_coef     ?
loop_
    _atom_type_symbol
    _atom_type_description
    _atom_type_scat_dispersion_real
    _atom_type_scat_dispersion_imag
    _atom_type_scat_source
    'C' 'C' 0.0033 0.0016
                         'International Tables Vol C Tables 4.2.6.8 and 6.1.1.4'
    'H' 'H' 0.0000 0.0000
                         'International Tables Vol C Tables 4.2.6.8 and 6.1.1.4'
    'N' 'N' 0.0061 0.0033
                         'International Tables Vol C Tables 4.2.6.8 and 6.1.1.4'
    'O' 'O' 0.0106 0.0060
                         'International Tables Vol C Tables 4.2.6.8 and 6.1.1.4'
    'P' 'P' 0.1023 0.0942
                         'International Tables Vol C Tables 4.2.6.8 and 6.1.1.4'
    'Cl' 'Cl' 0.1484 0.1585
                         'International Tables Vol C Tables 4.2.6.8 and 6.1.1.4'
    'Ru' 'Ru' -1.2594 0.8363
                         'International Tables Vol C Tables 4.2.6.8 and 6.1.1.4'
_computing_data_collection     'COLLECT (Nonius, 1997)'
_computing_cell_refinement     'SCALEPACK (Otwinowski & Minor, 1997)'
_computing_data_reduction     'DENZO and SCALEPACK (Otwinowski & Minor, 1997)'
_computing_structure_solution     'SHELXTL (Sheldrick, 2008)'
_computing_structure_refinement     'SHELXTL (Sheldrick, 2008)'
_computing_molecular_graphics     'SHELXTL (Sheldrick, 2008)'
_computing_publication_material     'SHELXTL (Sheldrick, 2008)'
loop_
    _atom_site_type_symbol
    _atom_site_label
    _atom_site_fract_x
    _atom_site_fract_y
    _atom_site_fract_z
    _atom_site_U_iso_or_equiv
    _atom_site_adp_type
    _atom_site_calc_flag
    _atom_site_refinement_flags
    _atom_site_occupancy
    _atom_site_symmetry_multiplicity
    _atom_site_disorder_assembly
    _atom_site_disorder_group
    Ru Ru1 0.703359(10) 0.039133(12) 0.587686(11) 0.02261(7) Uani d . 1 1 . .
    Cl Cl1 0.66435(3) 0.17943(4) 0.58161(4) 0.03120(16) Uani d . 1 1 . .
    Cl Cl2 0.68354(4) 0.02104(5) 0.70046(4) 0.03544(17) Uani d . 1 1 . .
    C C1 0.72360(14) -0.06922(18) 0.58206(15) 0.0308(6) Uani d . 1 1 . .
    O O1 0.73228(12) -0.13645(13) 0.57587(12) 0.0466(6) Uani d . 1 1 . .
    C C2 0.61471(14) 0.00921(19) 0.54483(16) 0.0337(6) Uani d . 1 1 . .
    O O2 0.56467(11) -0.01302(18) 0.53158(14) 0.0582(7) Uani d . 1 1 . .
    C C3 0.71699(12) 0.06780(15) 0.49266(14) 0.0233(5) Uani d . 1 1 . .
    N N4 0.68600(11) 0.03936(13) 0.42422(12) 0.0266(5) Uani d . 1 1 . .
    C C5 0.70667(14) 0.07903(18) 0.37477(16) 0.0327(6) Uani d . 1 1 . .
    H H5 0.6921 0.0699 0.3242 0.039 Uiso calc R 1 1 . .
    C C6 0.75093(14) 0.13249(17) 0.41214(15) 0.0298(6) Uani d . 1 1 . .
    H H6 0.7740 0.1685 0.3932 0.036 Uiso calc R 1 1 . .
    N N7 0.75680(10) 0.12545(13) 0.48352(12) 0.0242(5) Uani d . 1 1 . .
    C C8 0.80416(13) 0.17248(16) 0.54067(15) 0.0275(6) Uani d . 1 1 . .
    H H8A 0.7871 0.1858 0.5789 0.033 Uiso calc R 1 1 . .
    H H8B 0.8129 0.2243 0.5204 0.033 Uiso calc R 1 1 . .
    C C11 0.63333(14) -0.01646(19) 0.40064(15) 0.0330(6) Uani d . 1 1 . .
    C C12 0.57187(16) 0.0169(2) 0.38096(17) 0.0465(8) Uani d . 1 1 . .
    C C13 0.52078(18) -0.0363(3) 0.35720(19) 0.0618(12) Uani d . 1 1 . .
    H H13 0.4788 -0.0153 0.3438 0.074 Uiso calc R 1 1 . .
    C C14 0.5295(2) -0.1188(3) 0.3527(2) 0.0658(13) Uani d . 1 1 . .
    C C15 0.5905(2) -0.1488(2) 0.36929(19) 0.0598(11) Uani d . 1 1 . .
    H H15 0.5962 -0.2056 0.3645 0.072 Uiso calc R 1 1 . .
    C C16 0.64434(17) -0.0981(2) 0.39303(17) 0.0418(8) Uani d . 1 1 . .
    C C17 0.56132(18) 0.1068(3) 0.3862(2) 0.0619(11) Uani d . 1 1 . .
    H H17A 0.5163 0.1169 0.3776 0.093 Uiso calc R 1 1 . .
    H H17B 0.5735 0.1358 0.3500 0.093 Uiso calc R 1 1 . .
    H H17C 0.5873 0.1262 0.4345 0.093 Uiso calc R 1 1 . .
    C C18 0.4727(2) -0.1763(4) 0.3289(2) 0.103(2) Uani d . 1 1 . .
    H H18A 0.4437 -0.1607 0.2806 0.154 Uiso calc R 1 1 . .
    H H18B 0.4503 -0.1729 0.3630 0.154 Uiso calc R 1 1 . .
    H H18C 0.4874 -0.2323 0.3276 0.154 Uiso calc R 1 1 . .
    C C19 0.7094(2) -0.1301(2) 0.4042(2) 0.0580(10) Uani d . 1 1 . .
    H H19A 0.7409 -0.1004 0.4438 0.087 Uiso calc R 1 1 . .
    H H19B 0.7186 -0.1226 0.3599 0.087 Uiso calc R 1 1 . .
    H H19C 0.7114 -0.1882 0.4161 0.087 Uiso calc R 1 1 . .
    P P1 0.81175(3) 0.06515(4) 0.66858(4) 0.02367(15) Uani d . 1 1 . .
    C C21 0.87363(12) 0.06917(17) 0.62890(15) 0.0266(6) Uani d . 1 1 . .
    C C22 0.86519(13) 0.12488(17) 0.57297(15) 0.0280(6) Uani d . 1 1 . .
    C C23 0.91411(14) 0.1368(2) 0.54681(17) 0.0372(7) Uani d . 1 1 . .
    H H23 0.9092 0.1761 0.5101 0.045 Uiso calc R 1 1 . .
    C C25 0.97763(15) 0.0365(2) 0.62788(19) 0.0442(8) Uani d . 1 1 . .
    H H25 1.0156 0.0054 0.6460 0.053 Uiso calc R 1 1 . .
    C C24 0.96986(15) 0.0922(2) 0.57349(19) 0.0469(8) Uani d . 1 1 . .
    H H24 1.0025 0.1000 0.5544 0.056 Uiso calc R 1 1 . .
    C C26 0.93032(14) 0.02579(19) 0.65620(17) 0.0358(7) Uani d . 1 1 . .
    H H26 0.9366 -0.0116 0.6947 0.043 Uiso calc R 1 1 . .
    C C31 0.82793(14) 0.16048(16) 0.72018(14) 0.0280(6) Uani d . 1 1 . .
    C C32 0.88838(17) 0.1950(2) 0.74234(18) 0.0454(8) Uani d . 1 1 . .
    H H32 0.9211 0.1686 0.7309 0.055 Uiso calc R 1 1 . .
    C C33 0.9013(2) 0.2668(2) 0.7806(2) 0.0579(10) Uani d . 1 1 . .
    H H33 0.9428 0.2896 0.7958 0.069 Uiso calc R 1 1 . .
    C C34 0.8540(2) 0.3057(2) 0.79685(19) 0.0555(10) Uani d . 1 1 . .
    H H34 0.8626 0.3559 0.8224 0.067 Uiso calc R 1 1 . .
    C C35 0.79473(19) 0.2724(2) 0.77632(18) 0.0523(9) Uani d . 1 1 . .
    H H35 0.7624 0.2993 0.7881 0.063 Uiso calc R 1 1 . .
    C C36 0.78110(16) 0.19921(19) 0.73826(16) 0.0388(7) Uani d . 1 1 . .
    H H36 0.7399 0.1760 0.7248 0.047 Uiso calc R 1 1 . .
    C C41 0.83938(13) -0.01377(17) 0.73767(16) 0.0294(6) Uani d . 1 1 . .
    C C42 0.85110(14) -0.09220(18) 0.71899(18) 0.0381(7) Uani d . 1 1 . .
    H H42 0.8445 -0.1047 0.6701 0.046 Uiso calc R 1 1 . .
    C C43 0.87236(15) -0.1522(2) 0.7712(2) 0.0453(8) Uani d . 1 1 . .
    H H43 0.8802 -0.2057 0.7581 0.054 Uiso calc R 1 1 . .
    C C44 0.88213(15) -0.1345(2) 0.8424(2) 0.0479(9) Uani d . 1 1 . .
    H H44 0.8973 -0.1756 0.8782 0.057 Uiso calc R 1 1 . .
    C C45 0.87005(15) -0.0579(2) 0.86169(18) 0.0440(8) Uani d . 1 1 . .
    H H45 0.8765 -0.0460 0.9107 0.053 Uiso calc R 1 1 . .
    C C46 0.84819(14) 0.0031(2) 0.80915(17) 0.0352(7) Uani d . 1 1 . .
    H H46 0.8394 0.0560 0.8225 0.042 Uiso calc R 1 1 . .
    C C51 0.8875(3) -0.2190(4) 0.4700(3) 0.1036(19) Uani d . 1 1 . .
    H H51B 0.8585 -0.2558 0.4830 0.124 Uiso calc R 1 1 . .
    H H51A 0.8671 -0.2054 0.4182 0.124 Uiso calc R 1 1 . .
    Cl Cl12 0.89756(8) -0.12965(10) 0.52043(9) 0.1097(5) Uani d . 1 1 . .
    Cl Cl11 0.95810(9) -0.27001(8) 0.48306(7) 0.0993(5) Uani d . 1 1 . .
loop_
    _atom_site_aniso_label
    _atom_site_aniso_U_11
    _atom_site_aniso_U_22
    _atom_site_aniso_U_33
    _atom_site_aniso_U_12
    _atom_site_aniso_U_13
    _atom_site_aniso_U_23
    Ru1 0.02264(11) 0.02248(11) 0.02245(12) -0.00064(8) 0.00778(9) 0.00257(8)
    Cl1 0.0356(4) 0.0259(3) 0.0350(4) 0.0041(3) 0.0161(3) 0.0041(3)
    Cl2 0.0377(4) 0.0426(4) 0.0292(4) -0.0005(3) 0.0158(3) 0.0074(3)
    C1 0.0334(15) 0.0323(16) 0.0241(15) -0.0065(12) 0.0069(12) 0.0018(12)
    O1 0.0576(15) 0.0300(12) 0.0451(14) 0.0001(10) 0.0099(12) -0.0012(10)
    C2 0.0309(16) 0.0417(17) 0.0277(16) -0.0002(13) 0.0094(13) 0.0029(13)
    O2 0.0288(13) 0.096(2) 0.0461(15) -0.0127(13) 0.0087(11) 0.0031(14)
    C3 0.0234(13) 0.0207(12) 0.0259(14) 0.0016(10) 0.0089(11) 0.0030(10)
    N4 0.0280(12) 0.0290(12) 0.0216(12) -0.0029(10) 0.0074(10) -0.0017(9)
    C5 0.0377(16) 0.0375(16) 0.0241(15) -0.0016(13) 0.0125(13) 0.0006(12)
    C6 0.0351(15) 0.0328(15) 0.0253(14) -0.0002(12) 0.0156(12) 0.0035(12)
    N7 0.0271(11) 0.0227(11) 0.0233(12) -0.0012(9) 0.0094(9) 0.0001(9)
    C8 0.0311(14) 0.0266(13) 0.0260(14) -0.0046(11) 0.0119(12) -0.0007(11)
    C11 0.0314(15) 0.0433(17) 0.0218(14) -0.0114(13) 0.0066(12) -0.0024(12)
    C12 0.0356(17) 0.074(2) 0.0263(16) -0.0062(17) 0.0067(14) 0.0025(16)
    C13 0.0363(19) 0.111(4) 0.0307(19) -0.022(2) 0.0034(15) -0.002(2)
    C14 0.059(3) 0.106(4) 0.0304(19) -0.047(3) 0.0138(18) -0.014(2)
    C15 0.092(3) 0.052(2) 0.040(2) -0.037(2) 0.028(2) -0.0159(17)
    C16 0.057(2) 0.0421(18) 0.0282(16) -0.0172(16) 0.0176(15) -0.0090(13)
    C17 0.049(2) 0.078(3) 0.053(2) 0.025(2) 0.0124(19) 0.018(2)
    C18 0.090(4) 0.160(5) 0.053(3) -0.092(4) 0.019(3) -0.020(3)
    C19 0.084(3) 0.0394(19) 0.061(2) 0.0014(19) 0.038(2) -0.0089(17)
    P1 0.0234(3) 0.0244(3) 0.0224(3) 0.0005(3) 0.0072(3) 0.0008(3)
    C21 0.0225(13) 0.0288(13) 0.0284(14) -0.0017(11) 0.0091(11) -0.0027(11)
    C22 0.0267(14) 0.0310(14) 0.0264(14) -0.0073(11) 0.0095(12) -0.0070(11)
    C23 0.0326(16) 0.0475(18) 0.0337(17) -0.0091(13) 0.0144(14) -0.0021(14)
    C25 0.0243(15) 0.059(2) 0.048(2) 0.0048(14) 0.0111(14) -0.0013(16)
    C24 0.0290(16) 0.069(2) 0.048(2) -0.0061(16) 0.0198(15) -0.0029(18)
    C26 0.0287(15) 0.0429(17) 0.0345(17) 0.0016(13) 0.0098(13) 0.0002(13)
    C31 0.0356(15) 0.0262(14) 0.0198(13) -0.0006(11) 0.0071(12) 0.0006(11)
    C32 0.049(2) 0.0439(19) 0.044(2) -0.0121(16) 0.0175(16) -0.0131(15)
    C33 0.070(3) 0.052(2) 0.052(2) -0.030(2) 0.022(2) -0.0216(18)
    C34 0.089(3) 0.0314(17) 0.0350(19) -0.0025(18) 0.008(2) -0.0074(14)
    C35 0.066(2) 0.048(2) 0.0330(18) 0.0184(18) 0.0063(17) -0.0109(15)
    C36 0.0393(17) 0.0433(18) 0.0292(16) 0.0057(14) 0.0067(14) -0.0062(13)
    C41 0.0200(13) 0.0308(14) 0.0340(16) 0.0006(11) 0.0056(12) 0.0060(12)
    C42 0.0335(16) 0.0335(16) 0.0408(18) 0.0033(13) 0.0056(14) 0.0076(13)
    C43 0.0368(18) 0.0343(17) 0.057(2) 0.0075(14) 0.0080(16) 0.0144(15)
    C44 0.0339(17) 0.050(2) 0.057(2) 0.0072(15) 0.0137(16) 0.0301(17)
    C45 0.0353(17) 0.060(2) 0.0353(18) -0.0006(15) 0.0111(14) 0.0189(16)
    C46 0.0306(15) 0.0409(17) 0.0345(17) -0.0001(13) 0.0121(13) 0.0073(13)
    C51 0.110(5) 0.108(4) 0.095(4) -0.045(4) 0.038(4) -0.044(3)
    Cl12 0.1207(12) 0.1043(11) 0.1156(12) -0.0406(9) 0.0562(10) -0.0495(9)
    Cl11 0.1521(14) 0.0775(8) 0.0702(8) -0.0089(9) 0.0423(9) 0.0073(6)
_geom_special_details
;
All e.s.d.'s (except the e.s.d. in the dihedral angle between two l.s. planes)
are estimated using the full covariance matrix. The cell e.s.d.'s are taken
into account individually in the estimation of e.s.d.'s in distances, angles
and torsion angles; correlations between e.s.d.'s in cell parameters are only
used when they are defined by crystal symmetry. An approximate (isotropic)
treatment of cell e.s.d.'s is used for estimating e.s.d.'s involving l.s.
planes.
;
loop_
    _geom_bond_atom_site_label_1
    _geom_bond_atom_site_label_2
    _geom_bond_site_symmetry_2
    _geom_bond_distance
    _geom_bond_publ_flag
    Ru1 C1 . 1.849(3) n
    Ru1 C2 . 1.934(3) n
    Ru1 C3 . 2.071(3) n
    Ru1 P1 . 2.4325(8) n
    Ru1 Cl1 . 2.4515(7) n
    Ru1 Cl2 . 2.4529(8) n
    C1 O1 . 1.135(4) n
    C2 O2 . 1.123(4) n
    C3 N7 . 1.360(3) no
    C3 N4 . 1.368(3) no
    N4 C5 . 1.390(4) no
    N4 C11 . 1.438(4) no
    C5 C6 . 1.336(4) no
    C5 H5 . 0.9500 ?
    C6 N7 . 1.380(3) no
    C6 H6 . 0.9500 ?
    N7 C8 . 1.467(3) no
    C8 C22 . 1.510(4) no
    C8 H8A . 0.9900 ?
    C8 H8B . 0.9900 ?
    C11 C16 . 1.380(5) no
    C11 C12 . 1.408(5) no
    C12 C13 . 1.386(5) no
    C12 C17 . 1.503(5) no
    C13 C14 . 1.376(6) no
    C13 H13 . 0.9500 ?
    C14 C15 . 1.385(6) no
    C14 C18 . 1.522(5) no
    C15 C16 . 1.407(5) no
    C15 H15 . 0.9500 ?
    C16 C19 . 1.498(5) no
    C17 H17A . 0.9800 ?
    C17 H17B . 0.9800 ?
    C17 H17C . 0.9800 ?
    C18 H18A . 0.9800 ?
    C18 H18B . 0.9800 ?
    C18 H18C . 0.9800 ?
    C19 H19A . 0.9800 ?
    C19 H19B . 0.9800 ?
    C19 H19C . 0.9800 ?
    P1 C41 . 1.826(3) no
    P1 C21 . 1.832(3) no
    P1 C31 . 1.833(3) no
    C21 C26 . 1.392(4) no
    C21 C22 . 1.398(4) no
    C22 C23 . 1.391(4) no
    C23 C24 . 1.384(5) no
    C23 H23 . 0.9500 ?
    C25 C24 . 1.377(5) no
    C25 C26 . 1.383(4) no
    C25 H25 . 0.9500 ?
    C24 H24 . 0.9500 ?
    C26 H26 . 0.9500 ?
    C31 C36 . 1.385(4) no
    C31 C32 . 1.393(4) no
    C32 C33 . 1.376(5) no
    C32 H32 . 0.9500 ?
    C33 C34 . 1.376(6) no
    C33 H33 . 0.9500 ?
    C34 C35 . 1.363(6) no
    C34 H34 . 0.9500 ?
    C35 C36 . 1.393(4) no
    C35 H35 . 0.9500 ?
    C36 H36 . 0.9500 ?
    C41 C46 . 1.388(4) no
    C41 C42 . 1.390(4) no
    C42 C43 . 1.385(4) no
    C42 H42 . 0.9500 ?
    C43 C44 . 1.381(5) no
    C43 H43 . 0.9500 ?
    C44 C45 . 1.369(5) no
    C44 H44 . 0.9500 ?
    C45 C46 . 1.401(4) no
    C45 H45 . 0.9500 ?
    C46 H46 . 0.9500 ?
    C51 Cl11 . 1.733(6) ?
    C51 Cl12 . 1.744(5) ?
    C51 H51B . 0.9900 ?
    C51 H51A . 0.9900 ?
loop_
    _geom_angle_atom_site_label_1
    _geom_angle_atom_site_label_2
    _geom_angle_atom_site_label_3
    _geom_angle_site_symmetry_1
    _geom_angle_site_symmetry_3
    _geom_angle
    _geom_angle_publ_flag
    C1 Ru1 C2 . . 88.15(13) n
    C1 Ru1 C3 . . 92.46(11) n
    C2 Ru1 C3 . . 97.13(11) n
    C1 Ru1 P1 . . 89.86(9) n
    C2 Ru1 P1 . . 165.93(9) n
    C3 Ru1 P1 . . 96.87(7) n
    C1 Ru1 Cl1 . . 172.69(9) n
    C2 Ru1 Cl1 . . 85.46(9) n
    C3 Ru1 Cl1 . . 84.81(7) n
    P1 Ru1 Cl1 . . 97.20(3) n
    C1 Ru1 Cl2 . . 93.92(9) n
    C2 Ru1 Cl2 . . 82.72(9) n
    C3 Ru1 Cl2 . . 173.60(7) n
    P1 Ru1 Cl2 . . 83.52(3) n
    Cl1 Ru1 Cl2 . . 88.80(3) n
    O1 C1 Ru1 . . 175.8(3) n
    O2 C2 Ru1 . . 168.0(3) n
    N7 C3 N4 . . 103.4(2) no
    N7 C3 Ru1 . . 126.86(19) no
    N4 C3 Ru1 . . 129.61(19) no
    C3 N4 C5 . . 111.1(2) no
    C3 N4 C11 . . 127.5(2) no
    C5 N4 C11 . . 121.0(2) no
    C6 C5 N4 . . 106.7(2) no
    C6 C5 H5 . . 126.6 ?
    N4 C5 H5 . . 126.6 ?
    C5 C6 N7 . . 107.0(2) no
    C5 C6 H6 . . 126.5 ?
    N7 C6 H6 . . 126.5 ?
    C3 N7 C6 . . 111.7(2) no
    C3 N7 C8 . . 126.5(2) no
    C6 N7 C8 . . 121.7(2) no
    N7 C8 C22 . . 110.8(2) no
    N7 C8 H8A . . 109.5 ?
    C22 C8 H8A . . 109.5 ?
    N7 C8 H8B . . 109.5 ?
    C22 C8 H8B . . 109.5 ?
    H8A C8 H8B . . 108.1 ?
    C16 C11 C12 . . 123.0(3) no
    C16 C11 N4 . . 119.6(3) no
    C12 C11 N4 . . 117.2(3) no
    C13 C12 C11 . . 117.7(4) no
    C13 C12 C17 . . 120.6(4) no
    C11 C12 C17 . . 121.8(3) no
    C14 C13 C12 . . 121.4(4) no
    C14 C13 H13 . . 119.3 ?
    C12 C13 H13 . . 119.3 ?
    C13 C14 C15 . . 119.1(3) no
    C13 C14 C18 . . 120.4(5) no
    C15 C14 C18 . . 120.4(5) no
    C14 C15 C16 . . 122.2(4) no
    C14 C15 H15 . . 118.9 ?
    C16 C15 H15 . . 118.9 ?
    C11 C16 C15 . . 116.4(3) no
    C11 C16 C19 . . 121.9(3) no
    C15 C16 C19 . . 121.5(3) no
    C12 C17 H17A . . 109.5 ?
    C12 C17 H17B . . 109.5 ?
    H17A C17 H17B . . 109.5 ?
    C12 C17 H17C . . 109.5 ?
    H17A C17 H17C . . 109.5 ?
    H17B C17 H17C . . 109.5 ?
    C14 C18 H18A . . 109.5 ?
    C14 C18 H18B . . 109.5 ?
    H18A C18 H18B . . 109.5 ?
    C14 C18 H18C . . 109.5 ?
    H18A C18 H18C . . 109.5 ?
    H18B C18 H18C . . 109.5 ?
    C16 C19 H19A . . 109.5 ?
    C16 C19 H19B . . 109.5 ?
    H19A C19 H19B . . 109.5 ?
    C16 C19 H19C . . 109.5 ?
    H19A C19 H19C . . 109.5 ?
    H19B C19 H19C . . 109.5 ?
    C41 P1 C21 . . 103.96(13) no
    C41 P1 C31 . . 103.84(13) no
    C21 P1 C31 . . 100.37(13) no
    C41 P1 Ru1 . . 111.28(9) no
    C21 P1 Ru1 . . 117.49(9) no
    C31 P1 Ru1 . . 118.04(9) no
    C26 C21 C22 . . 119.2(3) no
    C26 C21 P1 . . 123.3(2) no
    C22 C21 P1 . . 117.2(2) no
    C23 C22 C21 . . 119.2(3) no
    C23 C22 C8 . . 119.5(3) no
    C21 C22 C8 . . 121.3(2) no
    C24 C23 C22 . . 121.0(3) no
    C24 C23 H23 . . 119.5 ?
    C22 C23 H23 . . 119.5 ?
    C24 C25 C26 . . 120.2(3) no
    C24 C25 H25 . . 119.9 ?
    C26 C25 H25 . . 119.9 ?
    C25 C24 C23 . . 119.6(3) no
    C25 C24 H24 . . 120.2 ?
    C23 C24 H24 . . 120.2 ?
    C25 C26 C21 . . 120.7(3) no
    C25 C26 H26 . . 119.7 ?
    C21 C26 H26 . . 119.7 ?
    C36 C31 C32 . . 118.8(3) no
    C36 C31 P1 . . 121.3(2) no
    C32 C31 P1 . . 120.0(2) no
    C33 C32 C31 . . 120.8(3) no
    C33 C32 H32 . . 119.6 ?
    C31 C32 H32 . . 119.6 ?
    C32 C33 C34 . . 119.9(4) no
    C32 C33 H33 . . 120.1 ?
    C34 C33 H33 . . 120.1 ?
    C35 C34 C33 . . 120.1(3) no
    C35 C34 H34 . . 119.9 ?
    C33 C34 H34 . . 119.9 ?
    C34 C35 C36 . . 120.7(3) no
    C34 C35 H35 . . 119.7 ?
    C36 C35 H35 . . 119.7 ?
    C31 C36 C35 . . 119.7(3) no
    C31 C36 H36 . . 120.1 ?
    C35 C36 H36 . . 120.1 ?
    C46 C41 C42 . . 119.0(3) no
    C46 C41 P1 . . 120.8(2) no
    C42 C41 P1 . . 120.2(2) no
    C43 C42 C41 . . 120.4(3) no
    C43 C42 H42 . . 119.8 ?
    C41 C42 H42 . . 119.8 ?
    C44 C43 C42 . . 120.1(3) no
    C44 C43 H43 . . 119.9 ?
    C42 C43 H43 . . 119.9 ?
    C45 C44 C43 . . 120.3(3) no
    C45 C44 H44 . . 119.9 ?
    C43 C44 H44 . . 119.9 ?
    C44 C45 C46 . . 120.0(3) no
    C44 C45 H45 . . 120.0 ?
    C46 C45 H45 . . 120.0 ?
    C41 C46 C45 . . 120.2(3) no
    C41 C46 H46 . . 119.9 ?
    C45 C46 H46 . . 119.9 ?
    Cl11 C51 Cl12 . . 113.4(3) ?
    Cl11 C51 H51B . . 108.9 ?
    Cl12 C51 H51B . . 108.9 ?
    Cl11 C51 H51A . . 108.9 ?
    Cl12 C51 H51A . . 108.9 ?
    H51B C51 H51A . . 107.7 ?
loop_
    _geom_torsion_atom_site_label_1
    _geom_torsion_atom_site_label_2
    _geom_torsion_atom_site_label_3
    _geom_torsion_atom_site_label_4
    _geom_torsion_site_symmetry_1
    _geom_torsion_site_symmetry_2
    _geom_torsion_site_symmetry_3
    _geom_torsion_site_symmetry_4
    _geom_torsion
    _geom_torsion_publ_flag
    C1 Ru1 C2 O2 . . . . 77.2(14) ?
    C3 Ru1 C2 O2 . . . . 169.5(14) ?
    P1 Ru1 C2 O2 . . . . -4.8(18) ?
    Cl1 Ru1 C2 O2 . . . . -106.3(14) ?
    Cl2 Ru1 C2 O2 . . . . -17.0(14) ?
    C1 Ru1 C3 N7 . . . . -123.9(2) ?
    C2 Ru1 C3 N7 . . . . 147.6(2) ?
    P1 Ru1 C3 N7 . . . . -33.8(2) ?
    Cl1 Ru1 C3 N7 . . . . 62.9(2) ?
    C1 Ru1 C3 N4 . . . . 61.6(2) ?
    C2 Ru1 C3 N4 . . . . -26.9(3) ?
    P1 Ru1 C3 N4 . . . . 151.7(2) ?
    Cl1 Ru1 C3 N4 . . . . -111.6(2) ?
    N7 C3 N4 C5 . . . . 0.0(3) ?
    Ru1 C3 N4 C5 . . . . 175.5(2) ?
    N7 C3 N4 C11 . . . . -172.7(3) ?
    Ru1 C3 N4 C11 . . . . 2.7(4) ?
    C3 N4 C5 C6 . . . . 0.1(3) ?
    C11 N4 C5 C6 . . . . 173.4(3) ?
    N4 C5 C6 N7 . . . . -0.2(3) ?
    N4 C3 N7 C6 . . . . -0.1(3) ?
    Ru1 C3 N7 C6 . . . . -175.79(19) ?
    N4 C3 N7 C8 . . . . -176.3(2) ?
    Ru1 C3 N7 C8 . . . . 8.1(4) ?
    C5 C6 N7 C3 . . . . 0.2(3) ?
    C5 C6 N7 C8 . . . . 176.6(2) ?
    C3 N7 C8 C22 . . . . 83.6(3) ?
    C6 N7 C8 C22 . . . . -92.2(3) ?
    C3 N4 C11 C16 . . . . -97.6(3) ?
    C5 N4 C11 C16 . . . . 90.3(3) ?
    C3 N4 C11 C12 . . . . 87.2(4) ?
    C5 N4 C11 C12 . . . . -84.9(3) ?
    C16 C11 C12 C13 . . . . 4.1(5) ?
    N4 C11 C12 C13 . . . . 179.1(3) ?
    C16 C11 C12 C17 . . . . -176.7(3) ?
    N4 C11 C12 C17 . . . . -1.7(4) ?
    C11 C12 C13 C14 . . . . -0.2(5) ?
    C17 C12 C13 C14 . . . . -179.4(4) ?
    C12 C13 C14 C15 . . . . -2.8(6) ?
    C12 C13 C14 C18 . . . . 177.9(3) ?
    C13 C14 C15 C16 . . . . 2.1(6) ?
    C18 C14 C15 C16 . . . . -178.6(3) ?
    C12 C11 C16 C15 . . . . -4.7(5) ?
    N4 C11 C16 C15 . . . . -179.6(3) ?
    C12 C11 C16 C19 . . . . 171.0(3) ?
    N4 C11 C16 C19 . . . . -3.9(4) ?
    C14 C15 C16 C11 . . . . 1.5(5) ?
    C14 C15 C16 C19 . . . . -174.2(3) ?
    C1 Ru1 P1 C41 . . . . -44.83(14) ?
    C2 Ru1 P1 C41 . . . . 37.0(4) ?
    C3 Ru1 P1 C41 . . . . -137.30(13) ?
    Cl1 Ru1 P1 C41 . . . . 137.09(11) ?
    Cl2 Ru1 P1 C41 . . . . 49.13(11) ?
    C1 Ru1 P1 C21 . . . . 74.80(14) ?
    C2 Ru1 P1 C21 . . . . 156.6(4) ?
    C3 Ru1 P1 C21 . . . . -17.66(12) ?
    Cl1 Ru1 P1 C21 . . . . -103.27(10) ?
    Cl2 Ru1 P1 C21 . . . . 168.76(10) ?
    C1 Ru1 P1 C31 . . . . -164.73(13) ?
    C2 Ru1 P1 C31 . . . . -82.9(4) ?
    C3 Ru1 P1 C31 . . . . 102.81(12) ?
    Cl1 Ru1 P1 C31 . . . . 17.20(10) ?
    Cl2 Ru1 P1 C31 . . . . -70.76(10) ?
    C41 P1 C21 C26 . . . . -6.8(3) ?
    C31 P1 C21 C26 . . . . 100.4(3) ?
    Ru1 P1 C21 C26 . . . . -130.2(2) ?
    C41 P1 C21 C22 . . . . 179.6(2) ?
    C31 P1 C21 C22 . . . . -73.2(2) ?
    Ru1 P1 C21 C22 . . . . 56.2(2) ?
    C26 C21 C22 C23 . . . . -1.2(4) ?
    P1 C21 C22 C23 . . . . 172.7(2) ?
    C26 C21 C22 C8 . . . . 179.0(3) ?
    P1 C21 C22 C8 . . . . -7.1(3) ?
    N7 C8 C22 C23 . . . . 94.5(3) ?
    N7 C8 C22 C21 . . . . -85.7(3) ?
    C21 C22 C23 C24 . . . . 2.4(4) ?
    C8 C22 C23 C24 . . . . -177.8(3) ?
    C26 C25 C24 C23 . . . . -0.7(5) ?
    C22 C23 C24 C25 . . . . -1.4(5) ?
    C24 C25 C26 C21 . . . . 1.9(5) ?
    C22 C21 C26 C25 . . . . -0.9(4) ?
    P1 C21 C26 C25 . . . . -174.4(2) ?
    C41 P1 C31 C36 . . . . -96.4(3) ?
    C21 P1 C31 C36 . . . . 156.2(2) ?
    Ru1 P1 C31 C36 . . . . 27.3(3) ?
    C41 P1 C31 C32 . . . . 83.2(3) ?
    C21 P1 C31 C32 . . . . -24.1(3) ?
    Ru1 P1 C31 C32 . . . . -153.1(2) ?
    C36 C31 C32 C33 . . . . -0.9(5) ?
    P1 C31 C32 C33 . . . . 179.5(3) ?
    C31 C32 C33 C34 . . . . -0.6(6) ?
    C32 C33 C34 C35 . . . . 1.3(6) ?
    C33 C34 C35 C36 . . . . -0.6(6) ?
    C32 C31 C36 C35 . . . . 1.6(5) ?
    P1 C31 C36 C35 . . . . -178.8(2) ?
    C34 C35 C36 C31 . . . . -0.9(5) ?
    C21 P1 C41 C46 . . . . 123.2(2) ?
    C31 P1 C41 C46 . . . . 18.6(3) ?
    Ru1 P1 C41 C46 . . . . -109.4(2) ?
    C21 P1 C41 C42 . . . . -57.6(3) ?
    C31 P1 C41 C42 . . . . -162.3(2) ?
    Ru1 P1 C41 C42 . . . . 69.8(2) ?
    C46 C41 C42 C43 . . . . -1.2(4) ?
    P1 C41 C42 C43 . . . . 179.7(2) ?
    C41 C42 C43 C44 . . . . -0.1(5) ?
    C42 C43 C44 C45 . . . . 0.9(5) ?
    C43 C44 C45 C46 . . . . -0.5(5) ?
    C42 C41 C46 C45 . . . . 1.5(4) ?
    P1 C41 C46 C45 . . . . -179.3(2) ?
    C44 C45 C46 C41 . . . . -0.7(5) ?
data_global
_journal_date_recd_electronic     2012-07-13
_journal_date_accepted     2012-07-17
_journal_name_full     'Acta Crystallographica, Section E'
_journal_year     2012
_journal_volume     68
_journal_issue      8
_journal_page_first     m1121
_journal_page_last     m1121
_journal_paper_category     QM
_journal_paper_doi     10.1107/S1600536812032515
_journal_coeditor_code     BT5975
_publ_contact_author_name     'Gregory J. Domski'
_publ_contact_author_address
;
Augustana College
Department of Chemistry
639 38th Street
Rock Island, IL 61201
USA
;
_publ_contact_author_email     'gregdomski@augustana.edu'
_publ_contact_author_fax     '(309)794-8399'
_publ_contact_author_phone     '(309)794-3482'
_publ_section_title
;\
<i>rac</i>-<i>cis</i>,<i>cis</i>-Dicarbonyldichlorido{1-[2-(diphenylphosphanyl)\
benzyl]-3-mesitylimidazol-2-ylidene}ruthenium(II) dichloromethane
monosolvate
;
loop_
    _publ_author_name
    _publ_author_footnote
    _publ_author_address
    'Domski, Gregory J.' .
;
Augustana College
Department of Chemistry
639 38th Street
Rock Island, IL 61201
USA
;
    'Hohenboken, Sallie A.' .
;
Augustana College
Department of Chemistry
639 38th Street
Rock Island, IL 61201
USA
;
    'Swenson, Dale C.' .
;
The University of Iowa
E331 Chemistry Building
Iowa City, IA 52242-1294
USA
;
