# Supplementary material for: rac-cis,cis-Dicarbonyl­dichlorido{1-[2-(diphenyl­phosphan­yl)benz­yl]-3-mesityl­imidazol-2-yl­idene}ruthenium(II) dichloro­methane monosolvate
Source: Acta Crystallogr Sect E Struct Rep Online. 2012 Jul 25;68(Pt 8):m1121. doi: 10.1107/S1600536812032515 (PMC3414164; doi:10.1107/S1600536812032515)
Supplement: Supplementary file 2 [file e-68-m1121-Isup2.hkl]

# 
# h,k,l, Fc-squared, Fo-squared, sigma(Fo-squared) and status flag 
# 
data_I
_shelx_title ' Dom11_1 in C2/c  sample #  11182  HOH-1-19' 
_shelx_refln_list_code          4 
_shelx_F_calc_maximum      762.90 
_exptl_crystal_F_000      3136.00 
_reflns_d_resolution_high  0.7696 
 
loop_ 
 _symmetry_equiv_pos_as_xyz 
 'x, y, z' 
 '-x, y, -z+1/2' 
 'x+1/2, y+1/2, z' 
 '-x+1/2, y+1/2, -z+1/2' 
 '-x, -y, -z' 
 'x, -y, z-1/2' 
 '-x+1/2, -y+1/2, -z' 
 'x+1/2, -y+1/2, z-1/2' 
 
_cell_length_a    22.5390 
_cell_length_b    16.4065 
_cell_length_c    19.8520 
_cell_angle_alpha  90.000 
_cell_angle_beta  111.004 
_cell_angle_gamma  90.000 
 
_shelx_F_squared_multiplier     1.000 
 
loop_ 
 _refln_index_h 
 _refln_index_k 
 _refln_index_l 
 _refln_F_squared_calc 
 _refln_F_squared_meas 
 _refln_F_squared_sigma 
 _refln_observed_status 
   4   0   0    27301.10    27818.40    344.53 o 
   6   0   0    21102.16    20263.05    291.10 o 
   8   0   0    61222.93    55386.55    742.51 o 
  10   0   0    57146.60    51793.04    718.01 o 
  12   0   0    48466.04    53350.89   1300.03 o 
  14   0   0      445.70      241.79     88.99 o 
  16   0   0     2550.88     2100.91    148.32 o 
  18   0   0    12577.82    12702.40    381.05 o 
  20   0   0     2105.30     1735.67    170.39 o 
  22   0   0    14565.12    16159.94    513.43 o 
  24   0   0     1056.79      460.34    265.49 o 
  26   0   0      159.20      547.30    341.14 o 
   3   1   0    33104.00    32099.27    365.65 o 
   5   1   0   286426.16   274414.25   2473.60 o 
   7   1   0   213821.97   214482.36   1815.60 o 
   9   1   0     2587.93     2398.42    117.96 o 
  11   1   0      123.29      120.87     48.60 o 
  13   1   0     6694.88     6299.20    152.85 o 
  15   1   0    23412.83    23354.36    356.04 o 
  17   1   0     9935.59    10439.34    324.55 o 
  19   1   0     9584.90     9374.17    275.74 o 
  21   1   0     1675.61     1403.75    120.81 o 
  23   1   0      446.51      321.48    151.25 o 
  25   1   0     1044.08     1258.62    221.85 o 
  27   1   0     3182.46     2843.03    283.52 o 
   2   2   0    98631.79    90933.24   1088.55 o 
   4   2   0     4674.40     4297.56     56.67 o 
   6   2   0    40676.87    40424.71    380.78 o 
   8   2   0    75791.41    74985.12    669.78 o 
  10   2   0    46012.63    40438.13    666.65 o 
  12   2   0    25581.02    24954.06    277.75 o 
  14   2   0    13210.80    14161.69    233.39 o 
  16   2   0    15448.02    15797.93    464.99 o 
  18   2   0    16539.77    17144.88    377.53 o 
  20   2   0     1677.92     1679.09    138.24 o 
  22   2   0     5302.18     4731.61    209.07 o 
  24   2   0      164.01      246.89    155.19 o 
  26   2   0        0.77       -1.81    172.90 o 
   1   3   0    18397.45    18616.19    197.22 o 
   3   3   0   109188.66   105022.32    978.66 o 
   5   3   0     2225.64     2147.88     35.94 o 
   7   3   0    77589.45    77316.66    732.47 o 
   9   3   0    61997.62    62508.57    618.60 o 
  11   3   0     9289.49     9178.50    148.79 o 
  13   3   0    43506.80    45755.88    581.47 o 
  15   3   0    37626.22    37818.48    543.74 o 
  17   3   0     1083.32      910.74    111.11 o 
  19   3   0       41.79      -57.07    151.57 o 
  21   3   0      263.27      211.28    114.08 o 
  23   3   0      126.98       29.87    102.20 o 
  25   3   0      275.82      442.14    165.48 o 
  27   3   0      800.81      171.39    168.41 o 
   0   4   0     7772.02     7679.78    127.32 o 
   2   4   0     1145.96     1145.49     34.04 o 
   4   4   0     1563.38     1569.44     40.62 o 
   6   4   0    42246.82    41364.13    410.89 o 
   8   4   0    90944.95    94060.73    854.31 o 
  10   4   0    18879.02    19490.35    270.39 o 
  12   4   0    12863.83    13193.61    293.80 o 
  14   4   0     4215.26     4294.86    151.78 o 
  16   4   0     2025.33     1501.11    216.65 o 
  18   4   0      230.19      208.80     79.11 o 
  20   4   0     1095.32      797.84    120.10 o 
  22   4   0     3291.16     3075.32    240.72 o 
  24   4   0       50.58       76.16    283.29 o 
  26   4   0        1.72      342.59    170.02 o 
   1   5   0    68379.69    66570.54    632.14 o 
   3   5   0    29157.88    30251.18    370.21 o 
   5   5   0     3186.18     2931.48     56.54 o 
   7   5   0      996.76     1242.43     45.81 o 
   9   5   0     4512.41     4293.70     75.93 o 
  11   5   0     7606.19     7339.47    130.14 o 
  13   5   0    13060.65    13069.32    213.21 o 
  15   5   0     1570.99     1414.38     79.74 o 
  17   5   0      110.88      126.91     65.39 o 
  19   5   0     1433.90     1213.80    124.24 o 
  21   5   0      238.11      155.80    120.63 o 
  23   5   0      170.85     -130.42    130.42 o 
  25   5   0      503.30      130.54    180.74 o 
   0   6   0    47560.28    51910.95    803.16 o 
   2   6   0     3218.73     3342.41     47.45 o 
   4   6   0    22607.13    24493.63    292.79 o 
   6   6   0     1122.93      841.81     26.86 o 
   8   6   0     2882.42     3043.53     66.57 o 
  10   6   0      753.48      426.49     37.57 o 
  12   6   0    16678.00    16945.94    248.97 o 
  14   6   0      385.12      309.81     59.94 o 
  16   6   0        2.35      -37.54     51.59 o 
  18   6   0     1637.72     1651.57    112.28 o 
  20   6   0      206.43      -17.90    101.42 o 
  22   6   0     2065.22     1768.91    220.03 o 
  24   6   0      853.00      563.09    268.61 o 
  26   6   0        5.08      147.93    187.81 o 
   1   7   0      913.12      799.12     27.76 o 
   3   7   0      144.84      118.40     32.81 o 
   5   7   0      112.48       93.67     40.68 o 
   7   7   0      111.73       49.43     10.49 o 
   9   7   0     1347.58     1225.53     52.73 o 
  11   7   0     1706.59     1409.55     58.87 o 
  13   7   0     4194.54     3804.00    252.19 o 
  15   7   0      939.31      849.23     85.85 o 
  17   7   0     5338.26     5124.09    187.88 o 
  19   7   0     6712.79     6467.17    242.43 o 
  21   7   0      676.34      877.59    283.41 o 
  23   7   0      102.12      -26.78    102.25 o 
  25   7   0      558.70      447.60    382.03 o 
   0   8   0        4.97        5.93     44.50 o 
   2   8   0    41933.15    42101.19    591.30 o 
   4   8   0     1778.13     1607.84     57.67 o 
   6   8   0    47597.79    48510.57    669.44 o 
   8   8   0    16561.67    16350.74    197.65 o 
  10   8   0    16047.41    16269.00    219.31 o 
  12   8   0     8058.90     8420.92    179.42 o 
  14   8   0     1169.27     1309.58    138.91 o 
  16   8   0      243.61      195.96     66.41 o 
  18   8   0       31.61      -12.89     95.65 o 
  20   8   0       77.90      127.97    105.48 o 
  22   8   0      358.89      512.17    155.09 o 
  24   8   0      215.44      -28.01    164.63 o 
   1   9   0     2392.48     2368.62     70.43 o 
   3   9   0    12345.32    11795.20    207.23 o 
   5   9   0     7225.90     7181.34    134.33 o 
   7   9   0      818.79      713.03     72.57 o 
   9   9   0     3851.77     3390.20    136.93 o 
  11   9   0      561.24      598.65     81.14 o 
  13   9   0     2568.70     2256.26    105.42 o 
  15   9   0      349.89      103.48     75.87 o 
  17   9   0     9044.72     9271.67    290.23 o 
  19   9   0    10912.71    12408.50    353.42 o 
  21   9   0     1801.91     1385.20    165.24 o 
  23   9   0      201.56      243.89    164.61 o 
   0  10   0    26726.44    26928.66   1450.58 o 
   2  10   0    22162.83    22305.71    238.73 o 
   4  10   0    10803.96    10898.42    182.89 o 
   6  10   0      989.90      902.84     91.63 o 
   8  10   0    14296.10    14470.27    262.83 o 
  10  10   0    35492.70    37621.97    611.42 o 
  12  10   0    11225.34    11892.79    213.44 o 
  14  10   0      217.29      210.77     53.86 o 
  16  10   0      718.72      485.27    140.30 o 
  18  10   0     6940.95     7442.95    263.70 o 
  20  10   0     2523.07     2544.92    174.92 o 
  22  10   0      454.42      249.10    149.20 o 
  24  10   0     1885.34     1722.38    224.10 o 
   1  11   0      224.30      155.68     26.03 o 
   3  11   0     2301.60     2236.42     83.92 o 
   5  11   0    50088.23    52425.68    881.59 o 
   7  11   0    36336.80    37721.76    569.74 o 
   9  11   0     5750.35     5878.94    197.53 o 
  11  11   0      341.23      323.89     84.77 o 
  13  11   0     7154.41     7302.42    367.11 o 
  15  11   0     9879.01    10435.83    262.96 o 
  17  11   0    15510.51    17812.06    437.59 o 
  19  11   0     3684.21     3107.48    220.08 o 
  21  11   0      301.17      188.90    128.06 o 
  23  11   0     1444.59      869.55    256.03 o 
   0  12   0    26054.92    28806.47   1107.96 o 
   2  12   0    15363.29    15071.80    207.60 o 
   4  12   0    11594.96    12020.33    240.63 o 
   6  12   0     3641.43     3537.63    180.26 o 
   8  12   0     1394.43     1189.95    109.18 o 
  10  12   0    22561.92    24699.91    646.10 o 
  12  12   0    14282.42    13435.07    388.99 o 
  14  12   0     1655.88     1767.71    175.75 o 
  16  12   0      904.95      719.02    167.36 o 
  18  12   0     5461.39     4362.77    277.35 o 
  20  12   0     4369.70     4002.67    305.42 o 
  22  12   0     4218.40     4354.84    343.11 o 
   1  13   0     1494.18     1300.59     59.73 o 
   3  13   0    36994.54    39636.79    699.82 o 
   5  13   0    35299.93    36195.22    573.41 o 
   7  13   0     2380.10     2384.72    115.36 o 
   9  13   0     1116.95      863.17    139.37 o 
  11  13   0     4929.98     5113.95    183.77 o 
  13  13   0     4386.46     3631.80    291.37 o 
  15  13   0     9416.61    11350.86    356.50 o 
  17  13   0     6004.78     5792.52    322.07 o 
  19  13   0      624.05      484.62    168.38 o 
  21  13   0        0.19     -162.31    218.27 o 
   0  14   0     6840.46     6453.72    202.34 o 
   2  14   0     4900.53     4883.67    107.53 o 
   4  14   0     1567.86     1360.41    117.54 o 
   6  14   0     9121.28     8871.14    225.35 o 
   8  14   0    12907.90    13226.78    323.35 o 
  10  14   0     3680.86     3424.33    239.56 o 
  12  14   0     1571.54     1519.57    130.23 o 
  14  14   0     1765.16     1321.34    131.97 o 
  16  14   0      780.45      472.59    145.90 o 
  18  14   0      745.16      312.58    160.54 o 
  20  14   0     3639.71     3531.02    262.01 o 
   1  15   0     8362.32     8679.83    172.32 o 
   3  15   0    20274.64    20872.14    539.39 o 
   5  15   0     9643.84     9767.53    293.73 o 
   7  15   0     4336.19     4199.98    212.45 o 
   9  15   0      318.17      330.14     98.48 o 
  11  15   0     2404.31     2325.32    156.99 o 
  13  15   0     8649.14     8028.87    280.19 o 
  15  15   0     5432.01     4967.26    257.33 o 
  17  15   0     2567.41     2757.52    273.60 o 
  19  15   0      383.44      327.76    199.53 o 
   0  16   0       11.22      -57.12     68.63 o 
   2  16   0       14.64       59.38     81.36 o 
   4  16   0     1325.91     1092.04    145.87 o 
   6  16   0      412.76      435.48    162.77 o 
   8  16   0     4315.57     4088.73    256.47 o 
  10  16   0     4170.84     4090.67    232.92 o 
  12  16   0     4118.01     3937.12    616.15 o 
  14  16   0     1732.45     1683.81    181.63 o 
  16  16   0       39.55     -161.51    161.51 o 
  18  16   0     1213.17      935.98    284.75 o 
   1  17   0        2.63      -22.36     47.79 o 
   3  17   0     4683.29     3993.98    278.00 o 
   5  17   0     5289.58     5414.57    260.95 o 
   7  17   0     3254.57     3453.26    185.70 o 
   9  17   0     1085.09     1097.69    163.95 o 
  11  17   0      879.29      740.73    150.77 o 
  13  17   0     4130.43     3910.41    271.03 o 
  15  17   0     5543.01     5384.22    403.12 o 
   0  18   0     2322.86     2416.93    159.14 o 
   2  18   0      914.44      492.35    112.94 o 
   4  18   0      328.36      385.68    123.78 o 
   6  18   0      615.63      723.50    279.75 o 
   8  18   0       18.62       89.28    106.66 o 
  10  18   0      469.13      425.01    168.83 o 
  12  18   0       82.48      -62.40    162.27 o 
  14  18   0      363.84      -40.61    177.25 o 
   1  19   0      404.89       29.66    207.65 o 
   3  19   0     3045.67     2903.24    291.01 o 
   5  19   0     3125.93     3000.66    198.25 o 
   7  19   0        0.78      123.41    141.09 o 
   9  19   0      637.68      487.83    171.02 o 
  11  19   0       67.34      -10.42    150.80 o 
   0  20   0     2708.92     1975.64    357.45 o 
   2  20   0      802.22      381.09    237.31 o 
   4  20   0       70.60     -104.09    104.09 o 
   6  20   0      132.45      141.08    160.76 o 
   8  20   0      258.81      339.23    177.24 o 
   1  21   0      325.23      452.60    248.53 o 
   3  21   0     1142.62      809.62    193.40 o 
 -27   1   1      691.33      409.11    165.61 o 
 -25   1   1        0.91     -135.74    135.74 o 
 -23   1   1     2324.27     1988.63    152.95 o 
 -21   1   1     2081.12     1860.04    180.26 o 
 -19   1   1      598.24      525.85     82.48 o 
 -17   1   1     5305.01     4823.09    172.89 o 
 -15   1   1        0.77      -21.08     52.76 o 
 -13   1   1       11.30       59.67     37.44 o 
 -11   1   1      310.54      287.83     38.35 o 
  -9   1   1     1721.32     1683.31     48.21 o 
  -7   1   1       34.71      115.15     23.34 o 
  -5   1   1    10204.93    10386.73    118.47 o 
  -3   1   1    74078.31    65541.48   3244.93 o 
   3   1   1    21829.50    21268.01    199.15 o 
   5   1   1    15626.49    15483.99    180.34 o 
   7   1   1    49854.64    51281.56    493.52 o 
   9   1   1     9910.28    10640.45    134.08 o 
  11   1   1     1182.38     1278.47     66.15 o 
  13   1   1       78.66      -16.74     39.45 o 
  15   1   1      190.04       55.23     61.13 o 
  17   1   1      599.17      367.60     63.23 o 
  19   1   1       29.06       24.86     73.65 o 
  21   1   1       51.91        5.86    105.55 o 
  23   1   1     2371.07     1874.48    157.43 o 
  25   1   1     2447.66     1717.49    198.53 o 
 -26   2   1     1187.40      719.81    175.10 o 
 -24   2   1      331.44      158.60    121.93 o 
 -22   2   1       37.70      119.35    134.23 o 
 -20   2   1    10735.84    11179.99    314.29 o 
 -18   2   1     3133.32     3050.83    136.28 o 
 -16   2   1      702.23      694.34     75.79 o 
 -14   2   1       21.79      -52.21     68.72 o 
 -12   2   1     7034.33     6770.01    105.49 o 
 -10   2   1    59244.05    60282.76    585.73 o 
  -8   2   1    14997.08    15824.80    169.95 o 
  -6   2   1    23654.10    22745.83    228.10 o 
  -4   2   1    31962.58    31177.83    291.44 o 
  -2   2   1      160.72      177.72     27.69 o 
   2   2   1      403.17      409.31     21.62 o 
   4   2   1      500.00      632.12     21.19 o 
   6   2   1    32254.97    32168.61    296.48 o 
   8   2   1    47664.89    45530.79    449.75 o 
  10   2   1        7.53       38.91     27.00 o 
  12   2   1     1637.42     1409.71     75.79 o 
  14   2   1     5395.35     5852.30    137.68 o 
  16   2   1       51.89       -8.69     56.87 o 
  18   2   1    17456.07    17953.87    364.59 o 
  20   2   1     8606.48     9298.08    297.72 o 
  22   2   1      185.84      358.41    175.82 o 
  24   2   1      229.42       91.20    151.61 o 
  26   2   1      836.96      524.06    268.03 o 
 -27   3   1      616.56      396.76    180.92 o 
 -25   3   1        0.55     -157.38    421.30 o 
 -23   3   1     2125.42     1718.46    306.73 o 
 -21   3   1     3298.81     3477.70    231.55 o 
 -19   3   1    19666.00    19995.32    413.33 o 
 -17   3   1    26784.17    28714.29    502.41 o 
 -15   3   1     4914.09     4876.16    118.55 o 
 -13   3   1     6567.19     6204.58    118.25 o 
 -11   3   1    45796.38    46060.40    455.71 o 
  -9   3   1    38893.36    39566.45    384.33 o 
  -7   3   1    24450.85    23975.90    255.68 o 
  -5   3   1    15556.66    17458.69    191.35 o 
  -3   3   1    18365.19    19584.28    219.91 o 
  -1   3   1    59455.74    59551.84    567.80 o 
   1   3   1   180298.41   170501.42   1666.28 o 
   3   3   1    32444.75    31034.10    305.50 o 
   5   3   1    13395.84    12423.65    130.83 o 
   7   3   1    24183.69    23620.16    260.11 o 
   9   3   1      466.17      362.95     35.85 o 
  11   3   1    13214.93    12622.36    167.99 o 
  13   3   1    14214.75    13570.90    251.21 o 
  15   3   1      162.42       95.22     52.30 o 
  17   3   1       69.96       80.68     71.41 o 
  19   3   1      121.75       30.91     78.12 o 
  21   3   1      943.29      635.24    166.98 o 
  23   3   1     3170.58     2979.90    208.43 o 
  25   3   1     2373.34     2101.55    197.56 o 
 -26   4   1     1643.52     1440.03    185.04 o 
 -24   4   1      290.32       49.85    137.88 o 
 -22   4   1     1788.91     1451.49    161.70 o 
 -20   4   1      196.37      278.61    137.32 o 
 -18   4   1        3.77       99.10     83.38 o 
 -16   4   1      713.80     1105.99     80.51 o 
 -14   4   1    22215.61    23179.20    447.01 o 
 -12   4   1    26426.12    26401.15    320.35 o 
 -10   4   1    11383.12    11395.69    149.79 o 
  -8   4   1    29539.99    33065.00    330.55 o 
  -6   4   1    46130.52    45713.27    465.21 o 
  -4   4   1    60723.34    58554.92    581.08 o 
  -2   4   1    15438.94    14743.89    171.45 o 
   0   4   1    20626.00    19531.95    195.12 o 
   2   4   1      863.60      751.80     22.53 o 
   4   4   1    17840.15    17347.14    197.99 o 
   6   4   1   122006.52   120240.45   1043.27 o 
   8   4   1   103458.72   104414.13   1090.11 o 
  10   4   1    26565.25    23953.54    295.18 o 
  12   4   1     3104.59     2910.78    168.27 o 
  14   4   1    20867.35    22194.17    426.66 o 
  16   4   1    37474.37    40869.00    667.37 o 
  18   4   1    45519.33    48621.72    857.10 o 
  20   4   1     3271.36     3049.86    167.12 o 
  22   4   1      233.93      171.01    165.26 o 
  24   4   1     1943.40     2093.89    194.37 o 
  26   4   1     2201.51     2585.96    355.01 o 
 -25   5   1      211.70      314.87    146.10 o 
 -23   5   1      948.97      962.91    174.06 o 
 -21   5   1     3703.94     3950.91    231.58 o 
 -19   5   1    11987.78    11332.74    497.31 o 
 -17   5   1    11577.85    12042.95    426.67 o 
 -15   5   1     1190.54     1069.95    110.73 o 
 -13   5   1    12457.98    13511.28    281.74 o 
 -11   5   1    69187.70    70676.64    875.17 o 
  -9   5   1    82688.77    84083.61    778.08 o 
  -7   5   1     6741.45     5665.60     83.77 o 
  -5   5   1    21114.47    19568.93    208.38 o 
  -3   5   1    13929.22    13905.79    150.96 o 
  -1   5   1   107505.92   105536.05    943.13 o 
   1   5   1    23328.58    23563.50    226.53 o 
   3   5   1    64964.70    63601.92    725.26 o 
   5   5   1     9811.37     9937.96    122.33 o 
   7   5   1     2107.62     2741.84     57.47 o 
   9   5   1    59129.01    61556.59    679.50 o 
  11   5   1    61571.67    62852.70    725.66 o 
  13   5   1    13622.33    14666.74    321.12 o 
  15   5   1     5923.37     5843.19    154.62 o 
  17   5   1        0.31      -67.77     67.77 o 
  19   5   1      642.52      505.30    111.95 o 
  21   5   1     3458.10     3194.14    192.28 o 
  23   5   1     1419.88     1232.62    192.61 o 
  25   5   1      669.48      360.36    171.08 o 
 -26   6   1     5823.55     6138.65    349.55 o 
 -24   6   1     3079.57     2709.61    362.83 o 
 -22   6   1     2187.18     1900.81    182.68 o 
 -20   6   1        3.20      -60.50    113.35 o 
 -18   6   1     2196.01     2252.88    122.43 o 
 -16   6   1     1235.03     1161.03    219.86 o 
 -14   6   1     2955.40     3059.01     88.69 o 
 -12   6   1     8445.52     8443.75    167.41 o 
 -10   6   1    13507.08    13309.12    183.33 o 
  -8   6   1     3987.69     4436.48     73.91 o 
  -6   6   1    18757.55    18768.87    205.81 o 
  -4   6   1   186015.70   180688.67   1815.34 o 
  -2   6   1    80034.52    79647.09    790.49 o 
   0   6   1    85428.93    84490.64    806.82 o 
   2   6   1     1367.53     1041.30     26.97 o 
   4   6   1    83525.20    81070.39    900.44 o 
   6   6   1    63912.92    64374.33    601.76 o 
   8   6   1    48786.94    46989.11    569.76 o 
  10   6   1    25050.11    24415.27    300.48 o 
  12   6   1     1804.21     1943.25     90.84 o 
  14   6   1     5826.55     6108.79    166.78 o 
  16   6   1    21403.28    20952.20    399.78 o 
  18   6   1    12984.01    13415.81    505.66 o 
  20   6   1     2352.12     2256.07    181.56 o 
  22   6   1     2523.47     2509.06    214.65 o 
  24   6   1     2086.03     2204.79    552.54 o 
 -25   7   1      259.38      122.76    181.70 o 
 -23   7   1     5548.12     5790.52    315.36 o 
 -21   7   1     8975.25     9392.83    356.21 o 
 -19   7   1     7248.00     8274.66    270.59 o 
 -17   7   1     1970.24     1635.09    150.29 o 
 -15   7   1      372.60      321.47     53.73 o 
 -13   7   1      132.96       81.35     51.17 o 
 -11   7   1    19046.27    19989.60    301.64 o 
  -9   7   1    46966.29    47382.68    568.89 o 
  -7   7   1    81126.05    82492.12    843.32 o 
  -5   7   1    42557.33    41147.80    485.45 o 
  -3   7   1      661.13      526.93     40.79 o 
  -1   7   1    92963.66    94152.59    842.34 o 
   1   7   1   180639.25   177914.44   1883.93 o 
   3   7   1    42131.54    41523.24    472.13 o 
   5   7   1     6675.98     5885.97    116.34 o 
   7   7   1    13097.92    13531.41    165.81 o 
   9   7   1    26357.17    26537.01    348.53 o 
  11   7   1    38669.62    39047.87    584.23 o 
  13   7   1    14474.24    14892.93    430.09 o 
  15   7   1     4427.86     4550.56    140.48 o 
  17   7   1     2376.48     2183.31    189.46 o 
  19   7   1      293.10      156.34    107.12 o 
  21   7   1     5058.68     5071.91    274.54 o 
  23   7   1     3911.33     4240.67    269.78 o 
  25   7   1     2689.87     2505.40    281.01 o 
 -24   8   1     3153.88     4291.24    288.95 o 
 -22   8   1     1795.21     1481.66    178.55 o 
 -20   8   1      977.07      757.19    137.23 o 
 -18   8   1     2473.02     2403.19    238.70 o 
 -16   8   1     6291.43     6554.24    209.52 o 
 -14   8   1    10330.17    10723.17    238.49 o 
 -12   8   1    13831.27    14185.82    312.77 o 
 -10   8   1    10094.27     9162.99    173.19 o 
  -8   8   1    17921.27    18273.74    228.68 o 
  -6   8   1    13110.84    12487.16    202.76 o 
  -4   8   1    49617.32    48745.52    568.09 o 
  -2   8   1    52568.78    51079.86    484.32 o 
   0   8   1    54958.53    55702.54    563.35 o 
   2   8   1      351.83      283.16     18.00 o 
   4   8   1    17456.12    17445.70    226.23 o 
   6   8   1    70271.42    68697.41    788.87 o 
   8   8   1    33160.68    34188.09    405.72 o 
  10   8   1     8935.42     8967.95    142.65 o 
  12   8   1     1132.65     1044.58     65.20 o 
  14   8   1     4151.56     3676.28    165.49 o 
  16   8   1     3209.48     3963.45    192.73 o 
  18   8   1    13449.89    13926.35    416.18 o 
  20   8   1     4132.42     4283.94    246.67 o 
  22   8   1      980.32      748.62    155.12 o 
  24   8   1     1109.01     1011.97    224.60 o 
 -25   9   1       34.45      115.14    165.68 o 
 -23   9   1     1252.30     1060.83    183.43 o 
 -21   9   1     1998.64     1699.26    154.24 o 
 -19   9   1     4791.10     4536.71    343.39 o 
 -17   9   1     8345.45     8817.06    551.51 o 
 -15   9   1     4397.19     4401.14    306.14 o 
 -13   9   1     3224.01     2487.44     80.27 o 
 -11   9   1     2931.22     2685.32    101.05 o 
  -9   9   1    23828.45    23411.08    477.83 o 
  -7   9   1     9948.10     8788.35    175.67 o 
  -5   9   1    18730.01    18430.40    437.37 o 
  -3   9   1     2725.32     3016.23     68.93 o 
  -1   9   1      131.70      101.46     25.69 o 
   1   9   1    25137.57    25313.89    258.78 o 
   3   9   1    76818.59    77696.88    877.61 o 
   5   9   1    18103.66    16773.59    265.47 o 
   7   9   1     5386.29     5053.61    136.89 o 
   9   9   1       50.36      -20.77     79.21 o 
  11   9   1     9993.75    10559.15    172.45 o 
  13   9   1    38237.53    41230.85    669.80 o 
  15   9   1     4288.96     4665.70    312.56 o 
  17   9   1     2617.05     2369.65    156.49 o 
  19   9   1     3129.59     2966.02    224.18 o 
  21   9   1     4002.75     4143.79    244.70 o 
  23   9   1     1779.91     1901.18    238.47 o 
 -24  10   1      792.06      948.39    177.97 o 
 -22  10   1     1472.93     1465.72    191.09 o 
 -20  10   1      559.26      446.95    128.29 o 
 -18  10   1      141.64       95.69    102.98 o 
 -16  10   1     4037.35     3691.15    244.48 o 
 -14  10   1    34206.66    36342.65    620.15 o 
 -12  10   1    34973.99    35100.38    664.79 o 
 -10  10   1     3465.54     3515.21    151.36 o 
  -8  10   1    10657.21     9899.06    209.48 o 
  -6  10   1      469.45      409.33     67.70 o 
  -4  10   1    24416.43    24580.89    377.98 o 
  -2  10   1     3510.80     2772.51     55.28 o 
   0  10   1      113.81       22.92     25.85 o 
   2  10   1      114.59       96.96     34.41 o 
   4  10   1     4308.87     4017.18    114.79 o 
   6  10   1     2909.85     3045.48    106.19 o 
   8  10   1    24519.91    24685.99    462.85 o 
  10  10   1     1606.67     1451.83    112.29 o 
  12  10   1     1870.54     1718.01    118.26 o 
  14  10   1     3054.25     2760.65    144.62 o 
  16  10   1     3143.88     3097.64    243.63 o 
  18  10   1     3917.77     4100.38    197.19 o 
  20  10   1       24.32      106.68    113.56 o 
  22  10   1      847.09      382.30    180.54 o 
 -23  11   1      239.12      112.41    180.99 o 
 -21  11   1        1.83      -11.98    117.00 o 
 -19  11   1        0.65      -55.86    231.21 o 
 -17  11   1      106.61      140.88    128.24 o 
 -15  11   1       81.54      113.66    117.32 o 
 -13  11   1     3439.63     2995.06    219.94 o 
 -11  11   1     5633.10     5449.00    219.65 o 
  -9  11   1      528.67      427.43    105.33 o 
  -7  11   1     2349.45     2168.83     94.84 o 
  -5  11   1     7946.64     7810.94    210.87 o 
  -3  11   1     7993.29     8299.60    122.72 o 
  -1  11   1        7.17        9.49     30.53 o 
   1  11   1     2569.86     2463.16    107.68 o 
   3  11   1    27962.93    28691.15    451.50 o 
   5  11   1    47757.96    49046.09    658.50 o 
   7  11   1     1472.27     1211.48     88.90 o 
   9  11   1     4023.14     3358.54    139.90 o 
  11  11   1     8900.57     9271.90    253.80 o 
  13  11   1     6488.68     6899.87    296.93 o 
  15  11   1      531.13      376.18     85.63 o 
  17  11   1      101.50       29.97     88.25 o 
  19  11   1     1301.93     1199.43    144.04 o 
  21  11   1     2649.80     2104.93    206.67 o 
 -22  12   1      101.48       76.44    189.67 o 
 -20  12   1      295.74      -61.74    186.95 o 
 -18  12   1        9.08       69.74    152.21 o 
 -16  12   1      272.43      206.98    131.11 o 
 -14  12   1       75.32      -96.81    103.93 o 
 -12  12   1     2678.29     2421.96    141.39 o 
 -10  12   1     2320.93     2109.41    119.11 o 
  -8  12   1       84.48      110.10     73.35 o 
  -6  12   1     2982.09     2832.47    111.71 o 
  -4  12   1     5862.18     6216.38    160.89 o 
  -2  12   1    16518.77    16385.02    286.87 o 
   0  12   1     8116.07     8561.15    144.56 o 
   2  12   1     4243.90     3643.66     86.96 o 
   4  12   1     3640.97     3465.52    168.91 o 
   6  12   1     2674.40     1993.40    101.98 o 
   8  12   1     1469.47     1186.62    101.03 o 
  10  12   1        5.62      141.01     93.98 o 
  12  12   1       16.25      158.93     87.56 o 
  14  12   1      271.21       97.09    112.71 o 
  16  12   1     1016.86     1336.40    218.59 o 
  18  12   1      501.16       -6.42    153.98 o 
  20  12   1      318.48      244.32    130.59 o 
  22  12   1      217.20       11.10    238.74 o 
 -21  13   1      295.26      -10.89    124.61 o 
 -19  13   1     2200.49     2347.24    309.55 o 
 -17  13   1     4623.23     4532.14    302.07 o 
 -15  13   1      511.97      337.58    123.14 o 
 -13  13   1     2306.07     2218.60    149.54 o 
 -11  13   1     1401.54     1200.43    118.38 o 
  -9  13   1      184.66       61.61     72.84 o 
  -7  13   1      110.85       63.37     63.93 o 
  -5  13   1     5964.19     5992.69    199.95 o 
  -3  13   1    14890.98    15023.62    201.52 o 
  -1  13   1      243.51      184.10     48.65 o 
   1  13   1     2750.03     2446.75    129.31 o 
   3  13   1     9624.25     9882.85    447.89 o 
   5  13   1     5723.74     5312.55    158.04 o 
   7  13   1     4407.56     3932.41    136.36 o 
   9  13   1     3590.48     3711.99    159.30 o 
  11  13   1      631.02      297.98    100.92 o 
  13  13   1      400.53      253.75    128.45 o 
  15  13   1        3.62       79.71    132.56 o 
  17  13   1     1254.23      896.30    176.55 o 
  19  13   1       25.57     -137.16    163.66 o 
  21  13   1      577.22      401.85    286.99 o 
 -20  14   1       16.41      -56.13    209.23 o 
 -18  14   1      759.07      546.50    183.48 o 
 -16  14   1     2054.26     1983.42    186.51 o 
 -14  14   1     2650.93     2358.23    170.60 o 
 -12  14   1     3134.14     2564.20    155.30 o 
 -10  14   1     1070.55      809.27     95.00 o 
  -8  14   1       69.69       68.15     61.89 o 
  -6  14   1     1879.61     1917.49    208.30 o 
  -4  14   1        9.26      -14.97     60.51 o 
  -2  14   1      963.92      968.23     76.43 o 
   0  14   1      583.77      521.59    131.09 o 
   2  14   1        8.71      -10.83     56.15 o 
   4  14   1      567.60      381.47     77.93 o 
   6  14   1      591.76      752.57     90.20 o 
   8  14   1      240.20      250.68    104.62 o 
  10  14   1      889.48      850.98    175.44 o 
  12  14   1      402.43      128.64     88.71 o 
  14  14   1      202.83       71.95    173.19 o 
  16  14   1        0.86      -52.63    132.84 o 
  18  14   1      918.73      712.57    157.48 o 
  20  14   1     1694.37     1845.94    256.83 o 
 -19  15   1     2800.91     2449.72    295.31 o 
 -17  15   1     1377.44      510.01    207.93 o 
 -15  15   1       42.96      -55.32    112.84 o 
 -13  15   1      477.78      436.36    116.19 o 
 -11  15   1      348.17      353.12    101.78 o 
  -9  15   1     1305.16     1172.42    204.02 o 
  -7  15   1     6155.22     6225.00    226.94 o 
  -5  15   1     2679.93     2290.78    174.61 o 
  -3  15   1     1726.65     1341.35    156.49 o 
  -1  15   1    10092.32    10466.67    233.79 o 
   1  15   1     8483.75     8514.20    213.70 o 
   3  15   1      995.02      807.74    150.53 o 
   5  15   1      407.14      206.86     97.37 o 
   7  15   1        1.78       62.12    140.65 o 
   9  15   1      107.60       23.17     98.43 o 
  11  15   1        3.77     -105.02    105.02 o 
  13  15   1      246.40      330.08    111.57 o 
  15  15   1      426.16      259.21    127.64 o 
  17  15   1      349.30      293.96    157.16 o 
 -18  16   1      539.88      749.98    311.06 o 
 -16  16   1     4037.65     4044.46    286.52 o 
 -14  16   1     2353.94     1805.60    197.38 o 
 -12  16   1      190.02      -31.83    116.90 o 
 -10  16   1        1.13        2.41     94.17 o 
  -8  16   1     1019.00      953.93    141.08 o 
  -6  16   1     1022.40      755.27    146.90 o 
  -4  16   1    10049.68     9491.42    282.55 o 
  -2  16   1     7909.84     7987.35    176.84 o 
   0  16   1      928.91      772.62     77.40 o 
   2  16   1      555.85      480.53    187.38 o 
   4  16   1     3631.51     3356.49    186.73 o 
   6  16   1     3608.25     3238.87    327.33 o 
   8  16   1     1224.15      784.99    126.31 o 
  10  16   1       14.99      -54.88    101.92 o 
  12  16   1      305.90      127.57    124.52 o 
  14  16   1       17.76      -38.60    213.87 o 
  16  16   1       38.01     -232.70    232.70 o 
 -15  17   1      477.98      617.47    184.56 o 
 -13  17   1     1909.31     2024.78    209.56 o 
 -11  17   1     7969.82     8354.58    328.05 o 
  -9  17   1    11966.26    12952.83    475.69 o 
  -7  17   1     5874.44     5586.28    231.08 o 
  -5  17   1      153.23      273.22    127.33 o 
  -3  17   1      282.17      117.70    101.61 o 
  -1  17   1      979.00      748.08     79.71 o 
   1  17   1     3580.51     3445.88    209.15 o 
   3  17   1     6860.52     6793.03    263.15 o 
   5  17   1     2094.88     2094.96    173.28 o 
   7  17   1      109.98      -17.36    105.90 o 
   9  17   1      377.41      185.11    134.94 o 
  11  17   1     1870.68     1538.91    173.56 o 
  13  17   1     4476.15     4271.19    251.13 o 
  15  17   1     5405.47     5282.61    302.67 o 
 -14  18   1    14717.82    17786.27    659.23 o 
 -12  18   1     2899.20     2737.55    540.93 o 
 -10  18   1        8.32      -78.50    206.77 o 
  -8  18   1     4724.71     3944.28    244.35 o 
  -6  18   1    16300.08    18096.91    496.26 o 
  -4  18   1    11676.82    12211.96    378.44 o 
  -2  18   1     2555.62     2400.04    149.57 o 
   0  18   1       39.94       82.57     83.31 o 
   2  18   1      550.80      462.89    122.02 o 
   4  18   1      451.98      169.34    120.20 o 
   6  18   1     2703.67     2732.63    193.51 o 
   8  18   1     5157.29     4890.07    347.52 o 
  10  18   1     3855.56     3474.65    282.94 o 
  12  18   1       91.41      328.56    151.09 o 
  14  18   1     2125.69     1906.79    478.05 o 
 -11  19   1     3738.64     3958.90    334.81 o 
  -9  19   1     5645.13     4819.84    304.09 o 
  -7  19   1     5596.05     5544.33    438.77 o 
  -5  19   1      248.40       41.72    128.70 o 
  -3  19   1       82.38       63.73    123.40 o 
  -1  19   1      155.86       19.80    162.40 o 
   1  19   1     2006.66     2101.38    175.48 o 
   3  19   1     5624.12     5300.70    680.59 o 
   5  19   1     5284.58     4882.60    256.92 o 
   7  19   1      467.50      -20.19    211.64 o 
   9  19   1      560.42      -31.99    171.26 o 
  11  19   1     6062.19     5822.45    488.94 o 
  -8  20   1      309.31      526.10    197.28 o 
  -6  20   1     4670.09     4760.78    313.31 o 
  -4  20   1    11390.38    11534.46    409.66 o 
  -2  20   1     3028.76     2873.58    250.32 o 
   0  20   1       34.54      363.40    409.37 o 
   2  20   1     1698.25     1445.71    499.10 o 
   4  20   1     4376.94     4202.91    277.35 o 
   6  20   1     2656.95     2481.26    323.34 o 
   8  20   1     1488.99     1141.13    343.17 o 
  -3  21   1       10.45       53.59    188.96 o 
  -1  21   1     3322.82     3214.90    424.20 o 
   1  21   1     6954.19     6471.24    772.75 o 
   3  21   1     5799.89     5312.25    338.91 o 
 -28   0   2     4456.20     4718.09    501.32 o 
 -26   0   2     5173.97     4690.84    462.02 o 
 -24   0   2       73.20       81.85    221.00 o 
 -22   0   2     6706.46     8220.35    329.12 o 
 -20   0   2    27707.99    29959.33    753.54 o 
 -18   0   2    18375.62    19567.90    704.52 o 
 -16   0   2     1753.22     1848.30    130.78 o 
 -14   0   2      270.72      150.79     60.35 o 
 -12   0   2    13939.51    14155.11    243.00 o 
 -10   0   2    15075.24    13705.94    270.69 o 
  -8   0   2    13753.14    13992.85    221.51 o 
  -6   0   2    55308.79    56979.93    822.22 o 
  -4   0   2    35886.00    36298.71    579.46 o 
   2   0   2      124.76      110.99     10.97 o 
   4   0   2   296163.41   288943.91   4183.85 o 
   6   0   2   123384.30   121333.74   1911.12 o 
   8   0   2     9904.18    10624.40    180.46 o 
  10   0   2       13.59       59.33     38.16 o 
  12   0   2     5584.12     6227.72    157.94 o 
  14   0   2    10385.34     9480.74    351.52 o 
  16   0   2     1081.81      958.58    143.13 o 
  18   0   2    11339.83    12319.96    652.61 o 
  20   0   2     1431.23     1007.22    153.02 o 
  22   0   2     3769.52     4000.95    306.67 o 
  24   0   2    11204.51    11814.15    596.41 o 
  26   0   2    12866.11    14013.36    836.53 o 
 -27   1   2       31.58      -19.73    229.23 o 
 -25   1   2     1761.63     1412.51    170.32 o 
 -23   1   2     7371.29     7650.60    257.60 o 
 -21   1   2      293.76      162.10     93.55 o 
 -19   1   2      479.34      443.63     79.39 o 
 -17   1   2       37.58       26.96     68.08 o 
 -15   1   2     9092.53     9762.44    232.49 o 
 -13   1   2     1132.78      829.68     73.43 o 
 -11   1   2     9908.78     9404.21    149.62 o 
  -9   1   2    81457.18    80873.08    780.24 o 
  -7   1   2    19922.82    18615.38    197.53 o 
  -5   1   2    27002.07    25549.67    289.32 o 
  -3   1   2   258223.00   236978.09   5963.98 o 
   1   1   2    44731.66    38879.40   2586.98 o 
   3   1   2     3691.30     3588.65     71.50 o 
   5   1   2    23889.05    23802.25    251.86 o 
   7   1   2    99224.00   100509.35    934.36 o 
   9   1   2    57612.18    55121.47    563.83 o 
  11   1   2    61516.42    61938.16    608.58 o 
  13   1   2     5458.87     5434.69    126.74 o 
  15   1   2     8926.09     8597.52    177.90 o 
  17   1   2     5771.61     5795.26    176.41 o 
  19   1   2    17874.82    18112.88    386.40 o 
  21   1   2    10024.58    10166.67    291.62 o 
  23   1   2      326.28       72.92    116.17 o 
  25   1   2      870.66      663.12    187.73 o 
 -26   2   2      774.01      520.42    150.99 o 
 -24   2   2       34.88        7.46    136.58 o 
 -22   2   2     1615.07     1011.80    158.64 o 
 -20   2   2     3727.37     4241.67    185.99 o 
 -18   2   2    12656.19    12006.29    281.02 o 
 -16   2   2     5645.56     6099.07    150.09 o 
 -14   2   2      158.00       72.68     38.50 o 
 -12   2   2    12169.21    12349.52    227.36 o 
 -10   2   2    32215.50    33481.82    351.42 o 
  -8   2   2    32503.13    30534.15    322.38 o 
  -6   2   2     5431.34     5367.07     79.66 o 
  -4   2   2    42762.44    39011.95    386.55 o 
  -2   2   2    35256.82    32536.94    369.08 o 
   0   2   2     1231.22     1167.73     34.68 o 
   2   2   2     1742.91     1569.34     30.40 o 
   4   2   2    84131.71    85703.29    762.45 o 
   6   2   2    89738.55    86145.66    782.24 o 
   8   2   2    78342.16    79360.91    845.97 o 
  10   2   2    10453.25    10824.56    151.47 o 
  12   2   2    28937.00    29561.92    377.60 o 
  14   2   2    50027.96    51859.90    677.52 o 
  16   2   2     8067.64     8115.58    195.63 o 
  18   2   2    12497.53    13203.19    359.87 o 
  20   2   2       24.12      213.77     91.09 o 
  22   2   2     4456.50     4118.55    248.46 o 
  24   2   2     3718.76     3814.69    358.36 o 
  26   2   2     5626.93     5954.95    763.84 o 
 -27   3   2     1081.90      608.84    181.87 o 
 -25   3   2     1462.56     1431.74    200.77 o 
 -23   3   2     9147.61     8821.87    314.31 o 
 -21   3   2     8605.17     8918.72    311.02 o 
 -19   3   2      583.01      360.36     98.71 o 
 -17   3   2      408.16      221.88     74.58 o 
 -15   3   2     3088.37     3009.28    106.51 o 
 -13   3   2    14491.24    13508.49    220.02 o 
 -11   3   2    41552.86    40837.51    481.35 o 
  -9   3   2    18578.95    18753.67    214.73 o 
  -7   3   2    15772.15    15412.21    184.00 o 
  -5   3   2     8644.16     8992.30    101.93 o 
  -3   3   2    39464.38    36871.83    348.83 o 
  -1   3   2    95991.54    93984.66    784.24 o 
   1   3   2     1192.80     1317.45     25.70 o 
   3   3   2     5923.78     6202.26    113.25 o 
   5   3   2    42168.47    41747.68    388.91 o 
   7   3   2    20334.40    19010.83    198.97 o 
   9   3   2    77958.82    76475.93    701.44 o 
  11   3   2    36970.93    38875.55    483.40 o 
  13   3   2     6814.30     6181.95    135.94 o 
  15   3   2    14967.01    15200.14    366.02 o 
  17   3   2    22748.68    23427.18    556.40 o 
  19   3   2     8737.32     9269.83    262.24 o 
  21   3   2     2834.73     2776.52    299.07 o 
  23   3   2       82.53     -106.88    139.76 o 
  25   3   2      931.30      884.33    274.39 o 
 -26   4   2      427.82      699.19    275.97 o 
 -24   4   2       10.29     -110.04    190.11 o 
 -22   4   2      240.97      273.59    123.49 o 
 -20   4   2       92.88      -54.46     92.49 o 
 -18   4   2     7432.75     7927.61    202.89 o 
 -16   4   2    14810.16    14617.76    279.80 o 
 -14   4   2     1605.37     1463.80     70.98 o 
 -12   4   2     4970.63     4528.39     87.13 o 
 -10   4   2     1054.13      853.02     43.23 o 
  -8   4   2    21930.17    22168.54    246.02 o 
  -6   4   2    49280.22    46686.38    444.17 o 
  -4   4   2    17110.15    18368.27    196.28 o 
  -2   4   2   184341.27   177928.84   1633.90 o 
   0   4   2    21763.87    23105.21    219.03 o 
   2   4   2     7064.89     6582.43    102.76 o 
   4   4   2    22230.87    21333.59    252.19 o 
   6   4   2     8903.89     9076.24    106.26 o 
   8   4   2        3.33       79.30     25.00 o 
  10   4   2       14.05      -29.66     56.06 o 
  12   4   2    38746.06    40527.42    579.71 o 
  14   4   2    18265.07    18772.00    314.00 o 
  16   4   2     3590.37     3597.26    266.32 o 
  18   4   2     8150.58     7676.34    231.46 o 
  20   4   2       16.92       85.02    122.24 o 
  22   4   2     2183.85     2145.85    184.33 o 
  24   4   2      819.38      344.09    229.34 o 
 -27   5   2     1794.58     1148.71    258.19 o 
 -25   5   2     3853.76     3599.34    265.25 o 
 -23   5   2     4577.39     5331.69    444.58 o 
 -21   5   2      206.42       13.24    106.85 o 
 -19   5   2     3068.22     2607.58    129.86 o 
 -17   5   2      548.67      579.72     88.21 o 
 -15   5   2      508.48      353.21     61.02 o 
 -13   5   2       46.63       86.63     37.49 o 
 -11   5   2      958.07      993.63     39.18 o 
  -9   5   2     7274.59     6640.38    104.34 o 
  -7   5   2    19874.12    20671.61    447.86 o 
  -5   5   2     3199.13     2894.58     52.62 o 
  -3   5   2      145.03      323.40     24.39 o 
  -1   5   2   129818.49   125541.82   1045.42 o 
   1   5   2     1634.99     1623.94     52.24 o 
   3   5   2     7313.68     7293.54     89.29 o 
   5   5   2    13917.84    15067.04    185.18 o 
   7   5   2    17466.76    18433.77    190.16 o 
   9   5   2     4542.61     4479.62     78.60 o 
  11   5   2     3690.68     3380.32    125.67 o 
  13   5   2      845.68      739.95     76.33 o 
  15   5   2      960.65      717.65    105.11 o 
  17   5   2      163.47      100.38     85.20 o 
  19   5   2     1842.14     1695.33    135.50 o 
  21   5   2    11559.67    12485.36    380.44 o 
  23   5   2     1660.70     1397.32    186.71 o 
  25   5   2       94.81      -21.36    124.20 o 
 -26   6   2       63.70      -97.87    173.45 o 
 -24   6   2      491.00      553.14    165.40 o 
 -22   6   2      107.83      176.07    125.45 o 
 -20   6   2     1821.14     1748.98    142.10 o 
 -18   6   2      280.25       33.99     72.15 o 
 -16   6   2        0.38       21.44     51.29 o 
 -14   6   2        5.20       -8.51     51.84 o 
 -12   6   2     4871.25     4633.79    105.38 o 
 -10   6   2     1907.59     2555.85     76.08 o 
  -8   6   2     8162.15     9797.68    137.38 o 
  -6   6   2       13.75        0.00     25.72 o 
  -4   6   2    52289.95    51651.46    502.37 o 
  -2   6   2    11770.10    12136.89    132.08 o 
   0   6   2     3513.42     3136.65     65.94 o 
   2   6   2    36773.98    35305.21    371.33 o 
   4   6   2    19459.33    19997.33    218.36 o 
   6   6   2     9364.54     9124.08    123.44 o 
   8   6   2    16571.59    17397.65    223.90 o 
  10   6   2     4504.75     4645.15    105.47 o 
  12   6   2      152.75      128.44     44.10 o 
  14   6   2     1735.55     1368.47    138.08 o 
  16   6   2      943.60      722.19    121.81 o 
  18   6   2      483.29      298.92    129.16 o 
  20   6   2      967.26      955.65    159.77 o 
  22   6   2      720.79      505.66    154.56 o 
  24   6   2      309.68       96.37    184.39 o 
 -25   7   2      781.32      423.58    177.45 o 
 -23   7   2       20.04      -97.57    172.05 o 
 -21   7   2     3017.02     2908.77    201.45 o 
 -19   7   2     2838.75     3050.41    208.94 o 
 -17   7   2      294.89      100.23     68.53 o 
 -15   7   2      296.18      177.71     49.89 o 
 -13   7   2     3363.60     3173.68    185.18 o 
 -11   7   2     7879.47     8635.74    171.27 o 
  -9   7   2      155.57      224.35     38.53 o 
  -7   7   2     4489.22     5189.32    140.22 o 
  -5   7   2     7979.16     7579.06    100.56 o 
  -3   7   2     1845.04     1413.30     49.08 o 
  -1   7   2    19598.97    17814.51    180.40 o 
   1   7   2     2194.03     2759.35     52.82 o 
   3   7   2       19.00       20.68     31.68 o 
   5   7   2     4832.10     4066.11     74.92 o 
   7   7   2    14314.50    13992.25    178.94 o 
   9   7   2      752.85      721.43     44.39 o 
  11   7   2       23.84       10.18     45.53 o 
  13   7   2     1215.36     1139.83     79.14 o 
  15   7   2       26.90       -5.56     52.13 o 
  17   7   2     2377.64     2173.48    145.41 o 
  19   7   2       59.63       15.41    142.85 o 
  21   7   2      826.90      655.27    165.60 o 
  23   7   2      481.60      375.59    171.07 o 
 -26   8   2     1753.50      992.46    223.44 o 
 -24   8   2      308.78      -16.18    335.64 o 
 -22   8   2     4119.39     4430.84    226.00 o 
 -20   8   2     3525.77     3846.38    194.85 o 
 -18   8   2     2289.43     2166.88    138.92 o 
 -16   8   2       22.37       57.98     51.36 o 
 -14   8   2     7451.96     7289.80    264.77 o 
 -12   8   2     5038.40     4840.31    177.26 o 
 -10   8   2     1257.23     1419.90     52.17 o 
  -8   8   2     7532.99     7825.15    138.44 o 
  -6   8   2    21400.96    22182.75    292.90 o 
  -4   8   2      331.39      339.31     29.23 o 
  -2   8   2       46.04        7.67     21.19 o 
   0   8   2     8407.87     7644.41    105.37 o 
   2   8   2    20685.86    20273.24    207.33 o 
   4   8   2      226.94      134.47     30.26 o 
   6   8   2    15801.07    17094.34    279.63 o 
   8   8   2     8939.35     8782.79    132.20 o 
  10   8   2      291.61      306.20     33.82 o 
  12   8   2     3782.02     3538.34    136.41 o 
  14   8   2       49.27       56.62     48.81 o 
  16   8   2     9505.89     9397.31    322.19 o 
  18   8   2     6580.30     6996.19    268.73 o 
  20   8   2     1948.33     2051.23    259.04 o 
  22   8   2      200.14       86.07    154.02 o 
  24   8   2     1076.39      443.95    194.26 o 
 -25   9   2      163.30       49.65    210.41 o 
 -23   9   2     1427.28      951.14    171.23 o 
 -21   9   2     3772.12     4165.79    218.35 o 
 -19   9   2     2186.14     1936.29    186.47 o 
 -17   9   2      533.72      432.79    111.63 o 
 -15   9   2     1829.44     2034.39    173.24 o 
 -13   9   2     7505.73     7351.32    140.67 o 
 -11   9   2    14520.28    14798.79    210.76 o 
  -9   9   2      551.85      548.26     39.03 o 
  -7   9   2     3908.86     3400.00    113.11 o 
  -5   9   2     5025.27     5160.61     75.12 o 
  -3   9   2    66684.83    65135.97   1490.42 o 
  -1   9   2    44661.37    45509.04    457.28 o 
   1   9   2    27548.37    27447.87    308.07 o 
   3   9   2     4717.34     4214.71     95.88 o 
   5   9   2    11059.19    10931.33    185.30 o 
   7   9   2    23798.31    24096.53    449.14 o 
   9   9   2    18031.85    18429.22    232.58 o 
  11   9   2       97.94       37.76     47.08 o 
  13   9   2      191.67       97.15     45.05 o 
  15   9   2       25.33      133.49    147.07 o 
  17   9   2      499.00      350.83    120.45 o 
  19   9   2      669.72      507.00    185.22 o 
  21   9   2     2611.19     2372.20    219.61 o 
  23   9   2     2538.20     2292.80    230.77 o 
 -24  10   2      746.42     1074.87    216.44 o 
 -22  10   2      940.14      558.29    172.98 o 
 -20  10   2     7492.90     7841.18    298.05 o 
 -18  10   2     8615.84     9062.57    322.84 o 
 -16  10   2     2008.41     1856.49    127.94 o 
 -14  10   2     1035.60     1015.73    175.69 o 
 -12  10   2     3803.56     3744.04     82.33 o 
 -10  10   2    18856.25    19387.30    337.36 o 
  -8  10   2    17276.55    17153.40    312.28 o 
  -6  10   2     8838.15     8626.84    177.22 o 
  -4  10   2      832.82      741.09     66.22 o 
  -2  10   2     2648.63     2483.27     59.30 o 
   0  10   2    12665.97    12850.54    168.39 o 
   2  10   2    16076.09    16108.21    184.86 o 
   4  10   2    12810.77    11770.87    200.70 o 
   6  10   2     8010.58     7705.42    180.26 o 
   8  10   2     2693.46     2425.73    113.39 o 
  10  10   2     1916.95     1903.01    147.49 o 
  12  10   2       73.80       32.63     33.86 o 
  14  10   2    14953.04    15535.27    390.49 o 
  16  10   2    14716.56    16584.56    488.54 o 
  18  10   2     2382.21     2195.11    211.87 o 
  20  10   2      179.64       65.24    127.17 o 
  22  10   2      385.72      387.15    163.35 o 
 -23  11   2      859.06      766.76    167.69 o 
 -21  11   2     4586.15     4324.30    277.45 o 
 -19  11   2     8259.19     8593.09    301.08 o 
 -17  11   2       36.93        0.31     73.88 o 
 -15  11   2    17273.61    18234.49    442.51 o 
 -13  11   2    44115.13    47725.46    780.87 o 
 -11  11   2    13634.31    14341.85    276.61 o 
  -9  11   2     8836.50     9028.76    192.21 o 
  -7  11   2     3969.99     3913.45    121.79 o 
  -5  11   2    39425.16    40546.49    669.86 o 
  -3  11   2     3672.96     3617.09     76.05 o 
  -1  11   2     5402.98     5246.56     92.31 o 
   1  11   2    11145.37    11843.89    153.46 o 
   3  11   2    11211.49    10488.86    246.37 o 
   5  11   2     5979.74     5524.31    143.44 o 
   7  11   2    10079.44    10015.69    206.09 o 
   9  11   2    18517.96    18914.53    366.56 o 
  11  11   2    19647.69    21389.47    853.39 o 
  13  11   2     1510.32     1112.39    134.89 o 
  15  11   2      727.02      769.94    181.80 o 
  17  11   2     4928.95     5263.60    227.61 o 
  19  11   2     3357.11     3203.65    219.87 o 
  21  11   2     2959.62     2989.66    493.04 o 
 -22  12   2        3.12      -68.56    308.16 o 
 -20  12   2     3897.14     3185.10    408.90 o 
 -18  12   2    12394.92    12847.94    713.01 o 
 -16  12   2    10048.11    10511.43    637.97 o 
 -14  12   2    11421.03    12611.48    355.94 o 
 -12  12   2      614.37      482.65     83.71 o 
 -10  12   2     7773.79     7654.66    180.52 o 
  -8  12   2    19467.43    20033.57    432.49 o 
  -6  12   2    12941.15    12802.82    298.43 o 
  -4  12   2    15187.73    15364.25    194.82 o 
  -2  12   2      749.69      600.69     74.50 o 
   0  12   2    13065.66    13509.49    403.21 o 
   2  12   2    18972.99    18743.64    547.89 o 
   4  12   2    20009.08    20417.99    520.58 o 
   6  12   2    12652.41    13441.58    259.07 o 
   8  12   2     9501.48     9208.92    224.48 o 
  10  12   2        5.97       10.31     75.23 o 
  12  12   2     3143.38     2581.67    150.76 o 
  14  12   2    14761.34    15815.08    456.57 o 
  16  12   2     6064.48     5930.11    583.38 o 
  18  12   2      178.06      293.63    163.97 o 
  20  12   2      616.23      209.71    194.15 o 
 -21  13   2     4543.22     4795.80    639.47 o 
 -19  13   2       50.63       57.73    151.20 o 
 -17  13   2     2425.70     2546.48    205.36 o 
 -15  13   2     9886.34     9805.98    312.29 o 
 -13  13   2    11372.47    11843.60    302.96 o 
 -11  13   2    16138.27    17285.53    416.88 o 
  -9  13   2     1787.22     1708.47     96.87 o 
  -7  13   2     1035.57      924.93    114.28 o 
  -5  13   2     1394.84     1128.05     81.18 o 
  -3  13   2     9478.38    10065.35    157.21 o 
  -1  13   2     7341.13     7234.71    204.88 o 
   1  13   2    18357.97    17564.07    243.32 o 
   3  13   2     1139.29      829.42     85.15 o 
   5  13   2     4044.83     3952.15    147.25 o 
   7  13   2    14633.92    15225.22    341.06 o 
   9  13   2    12943.81    12732.66    310.37 o 
  11  13   2     1733.39     1504.61    128.45 o 
  13  13   2     2548.98     2499.24    286.66 o 
  15  13   2      651.48      430.49    169.73 o 
  17  13   2     2603.94     2442.43    326.48 o 
  19  13   2     6846.29     7513.92    446.17 o 
 -20  14   2     3431.24     2705.84    313.42 o 
 -18  14   2     7980.07     8642.52    346.48 o 
 -16  14   2     7574.69     7977.31    311.92 o 
 -14  14   2     3088.68     3151.56    170.69 o 
 -12  14   2      565.82      412.98    101.05 o 
 -10  14   2       36.75      -27.16     76.57 o 
  -8  14   2    17184.06    18162.29    348.77 o 
  -6  14   2    34897.44    37105.69    554.82 o 
  -4  14   2    28186.13    27772.60    493.21 o 
  -2  14   2      892.87      838.20     54.93 o 
   0  14   2     5750.31     5427.19    222.22 o 
   2  14   2    29647.44    31004.61    577.27 o 
   4  14   2    19845.77    20587.43    387.76 o 
   6  14   2      792.65      720.01     93.14 o 
   8  14   2        0.95       48.30     83.71 o 
  10  14   2     5828.50     5672.30    215.53 o 
  12  14   2     9685.25    10465.83    314.85 o 
  14  14   2     5477.50     5277.46    391.13 o 
  16  14   2     1955.48     1382.81    195.24 o 
  18  14   2     1565.17     1453.35    308.71 o 
 -19  15   2      471.05      750.86    232.92 o 
 -17  15   2     2030.13     1841.28    196.84 o 
 -15  15   2     3756.58     3530.88    202.49 o 
 -13  15   2     1508.88     1245.61    135.71 o 
 -11  15   2     2868.10     2593.40    156.74 o 
  -9  15   2     5527.86     4896.94    193.89 o 
  -7  15   2     1958.67     1580.90    137.01 o 
  -5  15   2      617.16      530.12     93.67 o 
  -3  15   2     2564.85     2358.16    115.18 o 
  -1  15   2     8770.65     9051.59    245.10 o 
   1  15   2     2684.15     2645.40    186.07 o 
   3  15   2     2362.70     2105.15    176.43 o 
   5  15   2      543.25      517.33    143.76 o 
   7  15   2     1610.01     1323.84    124.71 o 
   9  15   2      936.91      558.49     99.18 o 
  11  15   2     3641.74     3606.57    193.01 o 
  13  15   2     2705.04     2122.56    196.53 o 
  15  15   2      196.50       -8.29    162.96 o 
  17  15   2      818.31      590.13    175.56 o 
 -18  16   2     2716.71     3071.13    329.37 o 
 -16  16   2     3629.67     2806.33    297.91 o 
 -14  16   2     6261.20     6186.77    279.31 o 
 -12  16   2      168.50      228.53    127.26 o 
 -10  16   2     2851.96     2679.10    362.44 o 
  -8  16   2    12995.84    13718.29    417.89 o 
  -6  16   2    10514.84    11647.66    355.54 o 
  -4  16   2     3423.01     3073.15    238.41 o 
  -2  16   2      677.96      725.95     82.00 o 
   0  16   2       68.08       46.70     55.24 o 
   2  16   2      470.08      491.26    114.39 o 
   4  16   2     8936.74     9081.55    304.32 o 
   6  16   2     4252.20     4238.75    217.44 o 
   8  16   2     1136.81      921.99    138.89 o 
  10  16   2     1059.15      701.32    348.74 o 
  12  16   2     7823.78     8317.32    333.03 o 
  14  16   2    10274.29    11058.95    430.59 o 
  16  16   2     2970.48     2546.63    262.67 o 
 -17  17   2      158.75     -128.00    128.00 o 
 -15  17   2     2977.42     3089.57    438.23 o 
 -13  17   2     2072.62     1407.39    214.51 o 
 -11  17   2      224.90       78.45    113.46 o 
  -9  17   2     1064.70      941.14    147.84 o 
  -7  17   2      823.99      659.88    124.84 o 
  -5  17   2     1400.69     1170.76    163.03 o 
  -3  17   2      894.39      684.07    178.22 o 
  -1  17   2       39.49      -23.44     66.52 o 
   1  17   2      110.50       -3.27     93.92 o 
   3  17   2      449.57      495.41    169.91 o 
   5  17   2     2148.18     1650.67    230.70 o 
   7  17   2      237.00      245.82    118.17 o 
   9  17   2     4202.18     3836.66    242.67 o 
  11  17   2     3036.26     2598.85    270.60 o 
  13  17   2      602.65      737.64    208.75 o 
  15  17   2       51.07     -231.42    231.42 o 
 -14  18   2      318.75      218.04    163.91 o 
 -12  18   2      690.69      346.81    181.83 o 
 -10  18   2       37.20       23.75    102.14 o 
  -8  18   2      531.50      657.63    174.07 o 
  -6  18   2      514.63      118.62    161.15 o 
  -4  18   2      879.10      858.05    134.42 o 
  -2  18   2       16.02      -78.03     78.03 o 
   0  18   2        1.01       21.28    137.62 o 
   2  18   2      694.88      502.30    137.01 o 
   4  18   2     3548.42     3771.16    426.35 o 
   6  18   2     1368.55     1419.55    263.62 o 
   8  18   2       68.28      -91.62    205.99 o 
  10  18   2      167.29      245.49    186.38 o 
  12  18   2      349.32      345.74    181.22 o 
 -13  19   2      323.11       14.66    191.99 o 
 -11  19   2      969.58      804.89    179.22 o 
  -9  19   2        0.30      287.42    395.32 o 
  -7  19   2      209.34       10.40    302.05 o 
  -5  19   2      425.68      163.94    163.77 o 
  -3  19   2     1023.93      868.59    165.92 o 
  -1  19   2      452.57      660.99    161.76 o 
   1  19   2     1437.49     1187.81    157.63 o 
   3  19   2        4.42      138.89    131.22 o 
   5  19   2      768.58      471.80    143.73 o 
   7  19   2      448.66      223.34    171.10 o 
   9  19   2       15.79     -110.23    171.31 o 
  11  19   2       37.03      156.42    162.72 o 
 -10  20   2     2230.58     2305.56    359.58 o 
  -8  20   2     2664.95     2890.85    391.88 o 
  -6  20   2      280.38      253.10    139.71 o 
  -4  20   2        5.47     -154.24    154.24 o 
  -2  20   2      155.10     -113.56    166.82 o 
   0  20   2      914.63      731.69    233.55 o 
   2  20   2       25.44     -153.50    153.50 o 
   4  20   2       81.97      174.59    130.55 o 
   6  20   2       23.54       17.44    167.72 o 
   8  20   2       30.05       -8.14    213.78 o 
  -5  21   2      868.21      838.09    288.54 o 
  -3  21   2     1253.63     1282.12    372.29 o 
  -1  21   2      157.24       94.13    181.84 o 
   1  21   2       15.63       36.29    177.66 o 
   3  21   2        0.01       92.32    213.26 o 
 -27   1   3      704.71      725.47    177.17 o 
 -25   1   3      445.46      -17.56    123.95 o 
 -23   1   3        0.28      -51.90     93.63 o 
 -21   1   3     2564.50     2681.25    151.42 o 
 -19   1   3    14389.29    14439.08    334.83 o 
 -17   1   3      842.51      630.34     83.21 o 
 -15   1   3    13439.61    12666.22    214.07 o 
 -13   1   3       69.45       70.22     37.22 o 
 -11   1   3    28168.40    28075.17    303.34 o 
  -9   1   3      303.72      364.11     27.29 o 
  -7   1   3      444.71      503.53     30.18 o 
  -5   1   3    15912.47    14913.86    174.40 o 
  -3   1   3     3169.89     3758.21     55.54 o 
  -1   1   3    13337.79    13233.63    171.31 o 
   1   1   3      254.56      100.33     15.41 o 
   3   1   3   156186.92   155731.39   1434.85 o 
   5   1   3      859.35      902.19     28.82 o 
   7   1   3     4816.38     4482.12     73.14 o 
   9   1   3       12.01      -12.85     25.39 o 
  11   1   3        5.01       90.58     68.72 o 
  13   1   3       46.31      -35.42     72.31 o 
  15   1   3      961.29      914.30    124.38 o 
  17   1   3     1272.34     1177.29    152.86 o 
  19   1   3     2019.05     1856.07    134.10 o 
  21   1   3      559.84      414.40    140.65 o 
  23   1   3       97.32      140.36    130.07 o 
  25   1   3      942.97      373.46    245.80 o 
 -28   2   3     3029.47     2727.51    259.41 o 
 -26   2   3       98.10     -143.61    143.79 o 
 -24   2   3     2091.99     1980.23    195.46 o 
 -22   2   3     2955.14     2929.28    177.36 o 
 -20   2   3     2356.55     1666.18    116.70 o 
 -18   2   3     8934.45     8940.37    211.47 o 
 -16   2   3     2133.33     2029.75    128.45 o 
 -14   2   3    15524.29    16611.81    318.77 o 
 -12   2   3    43558.07    44286.48    492.85 o 
 -10   2   3       45.87      167.48     26.57 o 
  -8   2   3        8.50       46.50     20.28 o 
  -6   2   3   201932.58   195622.88   1884.04 o 
  -4   2   3    29178.56    30181.05    309.37 o 
  -2   2   3    60960.80    59804.73    575.20 o 
   0   2   3    55348.72    57758.00    607.27 o 
   2   2   3    43271.15    45098.09    424.54 o 
   4   2   3    28403.71    31533.81    296.92 o 
   6   2   3     9775.27     9346.99    131.88 o 
   8   2   3     9035.54     7048.27    153.93 o 
  10   2   3    10413.59    10584.92    182.83 o 
  12   2   3      285.33      338.82     60.37 o 
  14   2   3     3067.58     2662.06    107.07 o 
  16   2   3     3576.29     3472.26    171.69 o 
  18   2   3     1100.75      948.88    166.45 o 
  20   2   3     1780.46     1592.80    135.91 o 
  22   2   3     4425.46     4040.32    503.08 o 
  24   2   3     3364.22     3913.05    381.14 o 
 -27   3   3     1685.56      893.92    193.76 o 
 -25   3   3     1516.82     1549.51    182.16 o 
 -23   3   3      163.27       25.56    109.99 o 
 -21   3   3       33.19      -46.53     98.11 o 
 -19   3   3     4826.09     4691.08    243.54 o 
 -17   3   3      560.25      536.88     81.35 o 
 -15   3   3      831.29      626.29    107.47 o 
 -13   3   3    12975.02    12399.94    189.94 o 
 -11   3   3     6340.84     6884.19    112.50 o 
  -9   3   3    16295.68    17370.19    211.32 o 
  -7   3   3     7454.96     6679.52     95.02 o 
  -5   3   3     4739.03     5504.07     66.47 o 
  -3   3   3      536.86      280.91     25.52 o 
  -1   3   3     3273.52     3057.01     42.00 o 
   1   3   3    50059.70    51549.73    500.44 o 
   3   3   3      869.00      641.61     28.47 o 
   5   3   3    43310.82    43443.55    409.06 o 
   7   3   3     5404.58     4977.66     78.57 o 
   9   3   3    50970.89    49037.43    474.72 o 
  11   3   3     1553.58     1617.15    130.16 o 
  13   3   3     6521.84     6356.19    224.82 o 
  15   3   3    30491.31    31915.18    495.38 o 
  17   3   3    22667.98    23627.00    443.13 o 
  19   3   3     3123.21     2650.83    147.62 o 
  21   3   3      120.98      -37.97    103.80 o 
  23   3   3     2099.33     2336.92    269.33 o 
  25   3   3     4313.61     3637.42    565.09 o 
 -26   4   3       14.42      -60.44    140.28 o 
 -24   4   3     1432.83     1510.41    192.35 o 
 -22   4   3     9504.11     9845.43    312.29 o 
 -20   4   3    15976.25    17189.42    425.49 o 
 -18   4   3    19219.80    19909.06    369.69 o 
 -16   4   3     2030.18     1822.98     99.14 o 
 -14   4   3    13849.91    12840.44    229.50 o 
 -12   4   3    64907.02    66975.02    696.24 o 
 -10   4   3     6169.81     4902.48     89.96 o 
  -8   4   3     2112.68     1654.58     50.88 o 
  -6   4   3    21307.86    21978.34    238.10 o 
  -4   4   3    19339.24    18820.58    187.77 o 
  -2   4   3     1959.52     1682.76     35.97 o 
   0   4   3     9928.10     9734.34    107.08 o 
   2   4   3      533.74      365.42     19.43 o 
   4   4   3    28949.95    27547.18    272.59 o 
   6   4   3     2549.00     2902.96     54.93 o 
   8   4   3     1627.57     1798.82     54.94 o 
  10   4   3    32017.06    31325.72    532.42 o 
  12   4   3    12910.84    13366.33    250.26 o 
  14   4   3     2310.74     2016.52    108.75 o 
  16   4   3       11.01       43.17     54.31 o 
  18   4   3      993.45      855.77    113.62 o 
  20   4   3     1753.64     1944.60    152.16 o 
  22   4   3     4757.66     4829.15    237.50 o 
  24   4   3     1404.99     1198.18    216.46 o 
 -27   5   3     4367.24     4136.33    298.32 o 
 -25   5   3     2316.88     2086.04    469.66 o 
 -23   5   3      249.96      130.01    136.24 o 
 -21   5   3       33.42       31.07     84.74 o 
 -19   5   3      203.61      226.47     74.85 o 
 -17   5   3     2660.39     2671.41    134.02 o 
 -15   5   3    20561.33    21918.86    350.13 o 
 -13   5   3    13587.16    13893.36    213.75 o 
 -11   5   3     3926.02     4195.93     85.85 o 
  -9   5   3    18177.04    18271.69    216.79 o 
  -7   5   3      146.83      115.99     16.42 o 
  -5   5   3    28614.42    25923.18    257.26 o 
  -3   5   3    12363.39    11287.89    121.80 o 
  -1   5   3    14233.01    13704.90    138.60 o 
   1   5   3    29651.15    29133.69    281.84 o 
   3   5   3     7203.70     6650.67     83.77 o 
   5   5   3     6185.88     5385.67     98.09 o 
   7   5   3    86184.87    83755.43    764.14 o 
   9   5   3    61925.55    64612.32    816.30 o 
  11   5   3     2890.88     2332.39     82.94 o 
  13   5   3     7896.59     8012.52    192.76 o 
  15   5   3    53876.38    56640.21    872.02 o 
  17   5   3    45943.87    51346.45    816.08 o 
  19   5   3     6755.69     7410.31    251.56 o 
  21   5   3      675.88      377.61    123.96 o 
  23   5   3     1876.81     1914.52    209.97 o 
  25   5   3     5680.64     5434.08    408.23 o 
 -26   6   3      699.14      558.84    204.04 o 
 -24   6   3     6442.58     6291.21    323.37 o 
 -22   6   3    24846.54    26993.12    663.95 o 
 -20   6   3    20749.64    22139.91    613.78 o 
 -18   6   3     5498.11     5819.39    287.51 o 
 -16   6   3     2248.00     2053.96     97.46 o 
 -14   6   3     2479.85     2475.02    151.78 o 
 -12   6   3     2673.69     2213.16     86.98 o 
 -10   6   3    12319.31    11428.20    256.90 o 
  -8   6   3     4068.81     4054.23     79.82 o 
  -6   6   3      690.59      577.75     25.66 o 
  -4   6   3    27141.78    26850.39    270.69 o 
  -2   6   3    34072.94    36271.77    344.64 o 
   0   6   3    63819.54    63388.59    581.67 o 
   2   6   3    57377.06    53909.30    497.91 o 
   4   6   3     4255.32     3948.91     69.16 o 
   6   6   3       27.66       23.37     26.71 o 
   8   6   3     4531.97     4070.02     79.44 o 
  10   6   3    20679.92    20835.44    294.53 o 
  12   6   3    16630.76    17367.28    517.44 o 
  14   6   3     3815.09     3459.00    179.40 o 
  16   6   3        0.65       32.34     93.01 o 
  18   6   3       76.80       46.76    113.42 o 
  20   6   3     7586.75     8016.56    293.87 o 
  22   6   3    12976.67    14089.26    509.96 o 
  24   6   3     5094.91     5679.59    346.70 o 
 -25   7   3     4878.45     5257.27    319.64 o 
 -23   7   3      286.94      546.88    140.92 o 
 -21   7   3     5067.36     5182.51    230.49 o 
 -19   7   3    13208.19    14852.10    443.36 o 
 -17   7   3     3579.30     3794.33    136.57 o 
 -15   7   3     6191.78     6506.47    160.75 o 
 -13   7   3      454.58      387.25     47.51 o 
 -11   7   3     4017.56     4054.16     81.84 o 
  -9   7   3      355.42      368.35     31.21 o 
  -7   7   3      643.24      423.73     43.33 o 
  -5   7   3    33702.26    32002.18    331.86 o 
  -3   7   3    68116.38    67170.98    771.98 o 
  -1   7   3    42586.93    44108.71    397.73 o 
   1   7   3     2040.57     1746.36     63.58 o 
   3   7   3    20672.88    20697.83    263.64 o 
   5   7   3    25830.24    24071.10    320.51 o 
   7   7   3    22742.14    21112.15    268.13 o 
   9   7   3     8362.36     7523.60    141.29 o 
  11   7   3      358.12      301.00     48.11 o 
  13   7   3     2992.82     2920.82    178.44 o 
  15   7   3     6229.37     6498.96    192.12 o 
  17   7   3    24774.68    27166.52    642.13 o 
  19   7   3    10403.49    10635.34    384.67 o 
  21   7   3      528.04      223.35    156.04 o 
  23   7   3      346.05      219.48    177.24 o 
 -26   8   3      906.34      500.07    193.62 o 
 -24   8   3     6673.17     7089.63    463.03 o 
 -22   8   3     9701.36    11104.56    354.97 o 
 -20   8   3     4733.81     5012.59    278.31 o 
 -18   8   3      331.01      224.19     91.84 o 
 -16   8   3     1512.42     1424.47    119.29 o 
 -14   8   3     6687.07     6487.33    168.42 o 
 -12   8   3    19630.84    20160.16    394.98 o 
 -10   8   3    10864.48    10975.73    175.72 o 
  -8   8   3    20454.67    20293.12    245.63 o 
  -6   8   3     1437.34     1272.05     41.05 o 
  -4   8   3     1535.13     1517.94     39.84 o 
  -2   8   3    11234.26    11029.69    129.10 o 
   0   8   3    21941.81    20761.15    239.17 o 
   2   8   3    14521.38    13193.43    152.99 o 
   4   8   3    31620.14    32003.17    303.51 o 
   6   8   3      114.10       64.71     19.90 o 
   8   8   3     2180.19     2399.20     96.58 o 
  10   8   3    28410.16    29777.60    429.26 o 
  12   8   3    29105.20    30409.09    493.37 o 
  14   8   3    16022.80    16819.08    336.58 o 
  16   8   3     1040.22     1099.51    153.02 o 
  18   8   3      847.49      754.37    173.96 o 
  20   8   3     8561.19     9941.09    729.75 o 
  22   8   3     9828.13     9715.95    441.67 o 
 -25   9   3     1468.57     1204.64    208.15 o 
 -23   9   3      927.19      725.05    152.49 o 
 -21   9   3        0.90     -107.57    122.57 o 
 -19   9   3     9387.31     9387.94    386.42 o 
 -17   9   3    21276.92    22953.43    516.02 o 
 -15   9   3    14500.32    15044.46    572.46 o 
 -13   9   3    12184.37    12334.83    292.65 o 
 -11   9   3     1615.04     1388.63     52.74 o 
  -9   9   3    16336.93    16074.60    422.26 o 
  -7   9   3    13689.66    12982.03    177.05 o 
  -5   9   3    12661.15    12094.55    149.05 o 
  -3   9   3      793.38      770.37     33.58 o 
  -1   9   3     1598.79     1471.02     42.51 o 
   1   9   3     1997.58     1904.72     43.52 o 
   3   9   3     8493.85     7982.02    142.69 o 
   5   9   3    11921.10    11896.01    262.04 o 
   7   9   3    25037.40    25199.20    415.36 o 
   9   9   3    22627.68    23833.14    312.54 o 
  11   9   3      151.45       84.42     32.93 o 
  13   9   3     5658.54     5914.63    257.42 o 
  15   9   3    11328.42    12411.26    448.13 o 
  17   9   3    11528.28    12094.20    612.87 o 
  19   9   3     2001.15     1386.55    173.96 o 
  21   9   3       11.84     -157.69    157.69 o 
  23   9   3      492.47      212.88    174.35 o 
 -24  10   3     2691.57     2253.48    222.78 o 
 -22  10   3      980.98     1004.84    150.62 o 
 -20  10   3       31.41       58.32    134.61 o 
 -18  10   3       23.28     -123.22    136.58 o 
 -16  10   3     2506.34     2064.56    175.74 o 
 -14  10   3     5203.68     5184.27    158.12 o 
 -12  10   3    26028.82    27364.39    647.81 o 
 -10  10   3     7356.19     7907.38    114.19 o 
  -8  10   3      191.67      188.38     32.11 o 
  -6  10   3     3471.26     3448.00     61.35 o 
  -4  10   3     1885.12     2199.76     57.23 o 
  -2  10   3      174.23      169.94     31.72 o 
   0  10   3     1999.65     1894.26     70.01 o 
   2  10   3    10393.94    10133.07    197.60 o 
   4  10   3    18184.46    17508.08    284.17 o 
   6  10   3    10994.04    10145.14    194.97 o 
   8  10   3     3163.83     2848.50    206.37 o 
  10  10   3    36789.95    38072.72    572.09 o 
  12  10   3    18865.29    19790.36    376.09 o 
  14  10   3    14104.67    14578.28    376.63 o 
  16  10   3      364.42      273.29     94.27 o 
  18  10   3     5490.72     5538.85    532.91 o 
  20  10   3     7403.54     8707.25    773.81 o 
  22  10   3     1839.99     1113.39    189.51 o 
 -23  11   3       77.72     -118.23    125.98 o 
 -21  11   3        2.86     -119.24    119.24 o 
 -19  11   3     5115.94     5098.81    217.02 o 
 -17  11   3     7062.63     6727.83    355.59 o 
 -15  11   3     7202.89     6900.29    227.90 o 
 -13  11   3     1874.08     1778.18    115.34 o 
 -11  11   3     6009.80     6188.48    166.57 o 
  -9  11   3     6046.00     5696.20    147.04 o 
  -7  11   3     5996.29     5863.45    149.77 o 
  -5  11   3     8921.13     9620.41    134.71 o 
  -3  11   3      835.61      880.05     60.59 o 
  -1  11   3      607.81      522.54     36.68 o 
   1  11   3      545.78      478.42     37.49 o 
   3  11   3     5171.56     5015.07    145.16 o 
   5  11   3      318.30      292.52     53.62 o 
   7  11   3      910.39      649.21     65.16 o 
   9  11   3    24596.07    25053.22    672.01 o 
  11  11   3     2954.73     2518.35    220.51 o 
  13  11   3     1219.27     1190.10    108.06 o 
  15  11   3      953.00      960.60    273.02 o 
  17  11   3      657.72      446.27    232.52 o 
  19  11   3       62.63      192.21    130.25 o 
  21  11   3      263.92      228.44    199.37 o 
 -22  12   3      618.79      407.37    175.50 o 
 -20  12   3      253.20      424.66    289.87 o 
 -18  12   3     2385.97     2345.50    296.45 o 
 -16  12   3     2685.73     2748.36    242.12 o 
 -14  12   3      518.94      451.53    117.75 o 
 -12  12   3     5503.72     5248.39    239.99 o 
 -10  12   3    11219.98    11479.97    234.94 o 
  -8  12   3      533.16      375.26     68.08 o 
  -6  12   3     8105.95     7235.42    181.85 o 
  -4  12   3     7533.13     7531.39    139.80 o 
  -2  12   3      681.76      649.16     39.00 o 
   0  12   3     7717.36     7661.39    219.86 o 
   2  12   3    20548.51    21119.20    374.30 o 
   4  12   3    11843.63    12329.47    364.73 o 
   6  12   3      950.78      725.27     72.97 o 
   8  12   3     1769.79     1359.91     97.20 o 
  10  12   3        4.51       56.56     77.07 o 
  12  12   3     2089.34     1812.73    139.77 o 
  14  12   3     2992.75     2659.77    268.03 o 
  16  12   3     1651.54     1162.51    292.01 o 
  18  12   3      388.28      397.76    231.02 o 
  20  12   3     1435.98     1238.63    294.39 o 
 -21  13   3      799.15      696.60    201.01 o 
 -19  13   3      482.54      275.84    143.93 o 
 -17  13   3       44.03      122.83    103.92 o 
 -15  13   3      519.53      586.22    146.22 o 
 -13  13   3     3047.68     2429.62    227.18 o 
 -11  13   3     5680.47     6016.14    172.26 o 
  -9  13   3      106.28      119.84     70.72 o 
  -7  13   3     4929.80     4936.23    270.20 o 
  -5  13   3      834.02      613.30     74.71 o 
  -3  13   3     1517.60     1379.52    121.81 o 
  -1  13   3      533.78      304.81     40.23 o 
   1  13   3      427.20      406.41     46.88 o 
   3  13   3       26.51       48.73     66.96 o 
   5  13   3     6820.85     6258.38    191.82 o 
   7  13   3     1244.76     1305.06    116.03 o 
   9  13   3       47.34      217.40     90.40 o 
  11  13   3      431.46      360.54     96.43 o 
  13  13   3     1408.39     1352.05    187.99 o 
  15  13   3     1828.35     1562.86    268.46 o 
  17  13   3      315.65      171.18    249.41 o 
  19  13   3       42.21      219.43    198.74 o 
 -20  14   3      524.82      696.25    217.24 o 
 -18  14   3      548.42      353.82    139.82 o 
 -16  14   3      453.76      191.87    118.81 o 
 -14  14   3     2274.14     1733.75    139.77 o 
 -12  14   3     2871.80     2686.37    167.84 o 
 -10  14   3     2899.31     3004.76    187.75 o 
  -8  14   3    13320.51    13882.90    443.79 o 
  -6  14   3        6.35      -10.73     52.05 o 
  -4  14   3     3062.55     2828.71    130.02 o 
  -2  14   3     6604.06     6712.74    173.06 o 
   0  14   3       30.68       -7.10     36.18 o 
   2  14   3     1789.11     1518.44    105.30 o 
   4  14   3       27.12      123.51     69.41 o 
   6  14   3     5518.00     6025.25    217.33 o 
   8  14   3     3551.19     3448.25    161.58 o 
  10  14   3      393.18      191.26     96.60 o 
  12  14   3      281.33      306.87    118.67 o 
  14  14   3      239.27       74.07    107.66 o 
  16  14   3       77.22      192.80    235.91 o 
  18  14   3       85.12       50.84    198.88 o 
 -19  15   3     1047.20      833.92    267.39 o 
 -17  15   3     2044.45     2365.57    258.64 o 
 -15  15   3      558.90      218.02    137.43 o 
 -13  15   3      263.05      280.47    104.89 o 
 -11  15   3      821.74      517.25    113.88 o 
  -9  15   3        9.10       10.86     70.27 o 
  -7  15   3     4017.57     3691.81    167.97 o 
  -5  15   3     6292.40     6252.45    210.93 o 
  -3  15   3     7839.42     8448.68    196.00 o 
  -1  15   3     1016.74     1069.52     77.11 o 
   1  15   3     5678.64     6115.26    239.37 o 
   3  15   3    11555.57    11282.39    371.99 o 
   5  15   3     9921.23    10165.94    324.71 o 
   7  15   3      125.56       30.58     80.26 o 
   9  15   3      389.58      265.11    118.93 o 
  11  15   3        9.05      -74.31    127.64 o 
  13  15   3        2.10      170.60    126.73 o 
  15  15   3       74.77       59.79    139.09 o 
  17  15   3      232.52       83.52    182.82 o 
 -18  16   3      373.36      507.13    246.20 o 
 -16  16   3      104.61        4.45    252.40 o 
 -14  16   3       10.81      168.27    198.88 o 
 -12  16   3     2104.74     1871.53    196.02 o 
 -10  16   3     9302.81     9411.96    323.45 o 
  -8  16   3     6272.71     6638.17    227.13 o 
  -6  16   3      525.23      404.46     95.17 o 
  -4  16   3     4734.12     4544.56    208.14 o 
  -2  16   3     9569.10    10020.53    262.22 o 
   0  16   3    15366.12    17431.96    409.89 o 
   2  16   3    15052.91    16471.14    711.05 o 
   4  16   3     1619.68      891.21    141.65 o 
   6  16   3      307.95      167.63    133.90 o 
   8  16   3     2617.92     2391.23    215.98 o 
  10  16   3     2370.98     2053.51    185.73 o 
  12  16   3     1167.82      826.26    179.40 o 
  14  16   3     1870.95     1277.60    288.16 o 
  16  16   3      438.00      274.86    209.54 o 
 -17  17   3     6829.59     6237.08    430.00 o 
 -15  17   3     8536.53     8192.69    419.02 o 
 -13  17   3     1758.10     1485.39    202.07 o 
 -11  17   3       78.90       44.61    112.82 o 
  -9  17   3     5336.61     5577.90    238.02 o 
  -7  17   3    11096.03    10973.45    514.80 o 
  -5  17   3    13825.38    14754.49    439.91 o 
  -3  17   3     5820.37     6066.29    186.36 o 
  -1  17   3        8.19      -62.14     62.14 o 
   1  17   3     1389.18     1099.89    259.25 o 
   3  17   3     4947.45     4611.53    223.97 o 
   5  17   3     4798.01     5034.33    365.95 o 
   7  17   3     3863.37     3511.86    221.42 o 
   9  17   3        7.72      -43.93    118.81 o 
  11  17   3      304.81      217.11    152.10 o 
  13  17   3      130.03     -103.36    150.19 o 
 -14  18   3      392.11      347.70    219.90 o 
 -12  18   3     4720.07     4138.06    293.16 o 
 -10  18   3     8118.44     8189.86    382.86 o 
  -8  18   3     3667.70     3600.98    382.40 o 
  -6  18   3      539.25      224.98    143.57 o 
  -4  18   3     2253.42     1888.89    231.61 o 
  -2  18   3     1993.70     1810.43    183.90 o 
   0  18   3     3868.50     3567.01    436.32 o 
   2  18   3     5423.57     5363.79    279.46 o 
   4  18   3     7988.71     7963.60    325.65 o 
   6  18   3      796.62      580.99    161.41 o 
   8  18   3      289.14      318.89    263.59 o 
  10  18   3     5130.86     5022.29    319.18 o 
  12  18   3     8154.12     7943.39    448.72 o 
 -13  19   3     3326.50     2858.97    335.34 o 
 -11  19   3       19.08        4.03    156.37 o 
  -9  19   3     4431.32     4267.27    332.47 o 
  -7  19   3    13229.10    15653.17    605.23 o 
  -5  19   3     9653.02     9474.28    344.27 o 
  -3  19   3     5556.36     5001.41    236.60 o 
  -1  19   3       51.49       65.10    332.24 o 
   1  19   3     1299.14     1038.12    237.00 o 
   3  19   3     1796.33     1405.21    241.08 o 
   5  19   3     2906.53     3190.74    233.93 o 
   7  19   3     2970.31     2976.90    355.17 o 
   9  19   3      802.53      320.90    204.14 o 
 -10  20   3     4330.73     4162.81    385.74 o 
  -8  20   3     6233.39     6627.64    600.06 o 
  -6  20   3     2590.41     3084.49    302.89 o 
  -4  20   3        6.03      -99.25    133.49 o 
  -2  20   3     1816.22     1538.18    213.46 o 
   0  20   3     7084.07     6819.49    357.39 o 
   2  20   3     5940.11     5830.90    299.00 o 
   4  20   3     2356.62     2044.70    214.15 o 
   6  20   3      186.91      254.18    251.49 o 
  -3  21   3     2518.32     1911.97    250.32 o 
  -1  21   3       30.54      -22.64    230.21 o 
   1  21   3     1344.04      874.09    187.47 o 
 -28   0   4      506.81      311.47    223.96 o 
 -26   0   4    10578.27    10410.60    481.81 o 
 -24   0   4    16454.73    18647.30    591.38 o 
 -22   0   4     8514.88     9228.61    332.53 o 
 -20   0   4    11260.14    11289.19    434.60 o 
 -18   0   4     1194.05     1041.90    140.99 o 
 -16   0   4      130.48      120.04     67.15 o 
 -14   0   4    31287.78    30012.75    507.09 o 
 -12   0   4     7620.87     7020.03    147.03 o 
 -10   0   4    12221.77    12826.19    243.55 o 
  -8   0   4      466.45      747.39     46.24 o 
  -6   0   4    22282.27    24125.03    386.96 o 
  -4   0   4   133226.33   126902.28   1748.09 o 
  -2   0   4     8911.00     8145.41    198.01 o 
   0   0   4    35365.76    36769.37    660.73 o 
   2   0   4     2105.25     1832.83     47.70 o 
   4   0   4     2236.59     1863.40     58.09 o 
   6   0   4   168268.19   168273.50   2132.96 o 
   8   0   4    35074.32    33892.22    516.71 o 
  10   0   4     7720.55     6405.48    159.88 o 
  12   0   4    14973.81    14837.87    440.51 o 
  14   0   4     2129.34     1899.81    122.97 o 
  16   0   4     5226.71     4749.80    244.04 o 
  18   0   4    25053.71    26808.30    789.22 o 
  20   0   4    10771.45    11749.53    487.61 o 
  22   0   4     1944.05     1212.88    207.14 o 
  24   0   4     1815.27     1397.18    327.79 o 
 -27   1   4     5724.60     6297.34    402.30 o 
 -25   1   4       38.87       11.25    115.24 o 
 -23   1   4    10349.93    11185.97    315.22 o 
 -21   1   4    16972.21    18734.66    407.19 o 
 -19   1   4    19573.87    19660.79    428.64 o 
 -17   1   4     3222.16     3106.38    151.73 o 
 -15   1   4    15062.79    15011.78    243.47 o 
 -13   1   4    32612.49    34135.07    404.89 o 
 -11   1   4    32414.68    32810.93    362.32 o 
  -9   1   4     9599.79     7775.42    123.30 o 
  -7   1   4     2639.88     2607.01     49.86 o 
  -5   1   4     1556.40     1295.50     32.70 o 
  -3   1   4    63775.53    65499.56    689.45 o 
  -1   1   4     4323.53     4631.25    139.58 o 
   1   1   4    74248.61    73115.47    724.14 o 
   3   1   4    31668.12    31812.74    294.98 o 
   5   1   4    50923.56    50456.32    469.15 o 
   7   1   4    32554.18    32408.95    324.47 o 
   9   1   4     2086.92     1948.38     88.20 o 
  11   1   4    22148.44    23094.94    315.18 o 
  13   1   4    15684.77    17011.16    268.40 o 
  15   1   4    24844.20    25949.60    445.81 o 
  17   1   4    25206.06    27471.21    555.50 o 
  19   1   4     1783.49     1666.37    152.64 o 
  21   1   4     7438.96     7028.15    278.34 o 
  23   1   4    16569.35    16559.25    565.69 o 
  25   1   4     9645.82    11041.32    749.30 o 
 -28   2   4      858.68      723.67    171.46 o 
 -26   2   4     5474.08     5277.65    304.79 o 
 -24   2   4     8419.39     8044.25    338.44 o 
 -22   2   4     7642.19     8401.70    616.13 o 
 -20   2   4      386.91      241.21     83.05 o 
 -18   2   4      125.33      225.89     59.57 o 
 -16   2   4    21277.73    21885.17    377.64 o 
 -14   2   4    40220.45    41001.86    502.29 o 
 -12   2   4    63772.09    64993.49    667.87 o 
 -10   2   4     4949.40     4790.69     80.50 o 
  -8   2   4    52477.46    52341.64    542.63 o 
  -6   2   4    48181.21    49892.02    522.19 o 
  -4   2   4    12150.42    10865.76    128.74 o 
  -2   2   4     6209.91     6156.70     79.69 o 
   0   2   4   280874.97   271876.84   2933.38 o 
   2   2   4     3715.85     3532.82     54.02 o 
   4   2   4      717.86      725.73     24.69 o 
   6   2   4    30548.12    28561.10    283.67 o 
   8   2   4    74625.48    76526.99    768.99 o 
  10   2   4    45561.86    45501.60    524.85 o 
  12   2   4    19258.91    20445.23    308.97 o 
  14   2   4     3926.91     3850.35    123.18 o 
  16   2   4    26270.10    26297.52    478.90 o 
  18   2   4    22946.70    25649.96    528.36 o 
  20   2   4     4666.94     4435.33    196.89 o 
  22   2   4       76.54       56.07    131.28 o 
  24   2   4     1319.96     1040.04    238.89 o 
 -27   3   4      205.84       97.95    146.18 o 
 -25   3   4      141.91       14.12    167.94 o 
 -23   3   4     3274.88     3370.46    201.26 o 
 -21   3   4    14529.20    16037.37    347.95 o 
 -19   3   4    12812.46    13194.88    276.17 o 
 -17   3   4     8667.25     9240.62    201.44 o 
 -15   3   4      157.19       78.49     56.70 o 
 -13   3   4    17386.65    17183.58    230.02 o 
 -11   3   4    29750.47    28143.90    401.62 o 
  -9   3   4      415.13      758.52     39.19 o 
  -7   3   4     2899.15     2975.49     67.65 o 
  -5   3   4       67.74       36.02     16.45 o 
  -3   3   4    31272.72    32605.52    297.28 o 
  -1   3   4    27654.38    27461.71    273.45 o 
   1   3   4    35833.07    36676.57    390.36 o 
   3   3   4     4820.07     4481.78     66.29 o 
   5   3   4    61585.56    60225.70    547.97 o 
   7   3   4     4739.73     4672.31     74.71 o 
   9   3   4      311.12      279.04     33.42 o 
  11   3   4     5210.79     5057.46    127.35 o 
  13   3   4    25123.41    24316.06    382.92 o 
  15   3   4    22774.38    23478.63    431.64 o 
  17   3   4     7143.98     7330.80    224.51 o 
  19   3   4       90.97       49.39     90.58 o 
  21   3   4    10556.14     9956.53    672.33 o 
  23   3   4     4896.53     5498.66    312.47 o 
  25   3   4     2956.85     2252.34    338.60 o 
 -28   4   4     1342.75     1149.31    212.31 o 
 -26   4   4     3792.17     3919.43    318.30 o 
 -24   4   4     3721.98     3348.92    470.87 o 
 -22   4   4       50.49      -38.72     92.47 o 
 -20   4   4     1828.48     1573.38    115.22 o 
 -18   4   4      448.00      506.83     82.30 o 
 -16   4   4     7843.47     7491.02    237.85 o 
 -14   4   4    23060.15    23547.00    378.62 o 
 -12   4   4      125.03       18.66     33.13 o 
 -10   4   4      257.43      195.88     26.95 o 
  -8   4   4    32319.40    33174.71    351.59 o 
  -6   4   4     2120.28     1792.79     52.55 o 
  -4   4   4    36898.01    35399.25    340.57 o 
  -2   4   4    34572.57    33229.76    303.43 o 
   0   4   4     7741.32     7391.63     90.44 o 
   2   4   4     2722.41     2872.38     67.65 o 
   4   4   4    19688.37    20746.63    219.97 o 
   6   4   4      443.81      320.85     29.62 o 
   8   4   4     6617.87     6217.85    150.65 o 
  10   4   4    26541.82    26436.49    476.12 o 
  12   4   4       15.38      -42.55     46.18 o 
  14   4   4     2797.73     2880.19    188.18 o 
  16   4   4     8571.98     8969.63    387.28 o 
  18   4   4    10352.97    10171.39    339.54 o 
  20   4   4     4450.00     4538.18    215.86 o 
  22   4   4     1216.50     1297.29    230.96 o 
  24   4   4      233.39      526.87    195.47 o 
 -27   5   4     1607.77     1827.91    238.98 o 
 -25   5   4      131.54      124.32    146.35 o 
 -23   5   4     5114.70     5022.19    236.16 o 
 -21   5   4    16567.15    16719.21    378.74 o 
 -19   5   4     2237.22     2280.95    125.70 o 
 -17   5   4      181.19       34.78     66.59 o 
 -15   5   4       60.81       91.74     45.33 o 
 -13   5   4      761.22      570.62     55.45 o 
 -11   5   4     6118.98     6156.69    112.97 o 
  -9   5   4     5353.58     5511.65     90.44 o 
  -7   5   4      348.83      254.24     27.83 o 
  -5   5   4     6296.28     6184.07    130.97 o 
  -3   5   4     3829.91     3813.89     62.73 o 
  -1   5   4    10824.46    10084.62    110.12 o 
   1   5   4       26.04       24.27     19.27 o 
   3   5   4    35396.57    38301.54    352.52 o 
   5   5   4      362.70      249.98     42.82 o 
   7   5   4     7527.89     7586.43    116.90 o 
   9   5   4       61.05      102.68     40.33 o 
  11   5   4        8.67      -51.38     51.38 o 
  13   5   4     2677.10     2520.84    115.43 o 
  15   5   4     1021.71      834.46     99.12 o 
  17   5   4      807.12      600.09     96.83 o 
  19   5   4      176.28      179.07    103.87 o 
  21   5   4     2123.55     1644.73    194.60 o 
  23   5   4      348.24      282.92    161.47 o 
 -26   6   4     1813.20     1548.70    206.64 o 
 -24   6   4     1296.28      962.36    166.82 o 
 -22   6   4      855.98      446.05    115.99 o 
 -20   6   4     7405.11     7852.08    278.31 o 
 -18   6   4     2359.88     1738.63    113.37 o 
 -16   6   4      825.81      808.30     74.57 o 
 -14   6   4     2859.24     2523.38     91.57 o 
 -12   6   4     7840.80     7102.79    141.53 o 
 -10   6   4      748.19      310.79     40.46 o 
  -8   6   4        1.81       -3.18     25.17 o 
  -6   6   4      112.10      312.79     24.25 o 
  -4   6   4       72.34       46.09     17.54 o 
  -2   6   4    14292.48    14639.08    149.43 o 
   0   6   4      580.32      756.94     24.94 o 
   2   6   4      611.68      476.37     28.57 o 
   4   6   4    14874.41    14208.74    167.20 o 
   6   6   4     4737.97     5093.10     91.84 o 
   8   6   4      134.91      134.31     42.39 o 
  10   6   4      273.87      350.91    100.83 o 
  12   6   4     1798.92     1823.61    207.02 o 
  14   6   4     4566.45     4213.83    256.26 o 
  16   6   4     5846.43     5462.77    197.17 o 
  18   6   4      407.83      341.73    114.30 o 
  20   6   4     6870.49     6720.32    296.63 o 
  22   6   4     2325.02     2143.41    323.42 o 
  24   6   4        9.94      101.03    171.06 o 
 -27   7   4      973.42      703.90    217.72 o 
 -25   7   4     1198.50     1149.97    214.91 o 
 -23   7   4       79.00       56.79    122.94 o 
 -21   7   4      117.64       25.04    115.66 o 
 -19   7   4     1092.93      732.74    113.85 o 
 -17   7   4      182.23      197.37     79.00 o 
 -15   7   4      853.38      838.32     67.31 o 
 -13   7   4        3.64       19.29     29.81 o 
 -11   7   4      437.76      372.72     70.01 o 
  -9   7   4       55.13       20.23     38.32 o 
  -7   7   4     7943.35     7919.21    106.06 o 
  -5   7   4     1935.61     2148.83     48.01 o 
  -3   7   4    18106.58    20042.20    202.64 o 
  -1   7   4     2678.66     2424.71     45.77 o 
   1   7   4    37676.52    39915.62    390.69 o 
   3   7   4     4538.75     4265.56     69.95 o 
   5   7   4     8410.95     9515.31    127.28 o 
   7   7   4     4378.84     4148.55     98.57 o 
   9   7   4      200.16       65.95    102.97 o 
  11   7   4      376.59      429.71     63.03 o 
  13   7   4       47.66      125.53     66.57 o 
  15   7   4      534.98      477.46    113.30 o 
  17   7   4      176.86      101.18    110.49 o 
  19   7   4     1586.15     1118.68    221.37 o 
  21   7   4      152.65     -135.47    244.73 o 
  23   7   4     1719.54     1901.46    533.13 o 
 -26   8   4      428.23      272.13    191.73 o 
 -24   8   4      298.32       56.09    128.03 o 
 -22   8   4      425.84      376.22    116.56 o 
 -20   8   4     1228.16     1200.25    122.33 o 
 -18   8   4       48.37        3.99     81.91 o 
 -16   8   4      193.65      192.77     58.79 o 
 -14   8   4       97.13       18.13     89.49 o 
 -12   8   4     7921.21     7758.20    157.41 o 
 -10   8   4    13388.24    12756.11    189.47 o 
  -8   8   4      959.52      784.40     40.79 o 
  -6   8   4      185.00      216.13     27.31 o 
  -4   8   4    24229.84    23895.22    244.05 o 
  -2   8   4    54660.42    58714.33    616.99 o 
   0   8   4    27168.53    26890.96    310.63 o 
   2   8   4    18513.74    19111.16    403.97 o 
   4   8   4    45481.85    44750.55    491.11 o 
   6   8   4     8435.34     7699.07    111.87 o 
   8   8   4     4691.85     5115.12    117.18 o 
  10   8   4      326.15      362.50     61.61 o 
  12   8   4     3005.05     2803.16    108.35 o 
  14   8   4     4762.70     4292.45    222.35 o 
  16   8   4     1711.21     1472.68    322.64 o 
  18   8   4     1150.02      813.55    139.97 o 
  20   8   4      282.02      559.67    235.51 o 
  22   8   4      343.47      335.80    175.93 o 
 -25   9   4      372.59      372.60    169.87 o 
 -23   9   4     2655.21     2558.64    205.95 o 
 -21   9   4     5183.08     5192.35    278.72 o 
 -19   9   4     4935.39     4310.28    204.58 o 
 -17   9   4      706.13      612.20     94.84 o 
 -15   9   4     1548.86     1410.59     94.21 o 
 -13   9   4        1.04       -3.33     60.48 o 
 -11   9   4       17.17        9.78     30.20 o 
  -9   9   4     2265.02     2212.06     62.03 o 
  -7   9   4     8163.87     8179.75    211.51 o 
  -5   9   4    13583.02    12980.97    203.78 o 
  -3   9   4     6713.42     6854.46     92.62 o 
  -1   9   4     8939.78     9787.22    121.51 o 
   1   9   4    19933.54    20353.47    332.90 o 
   3   9   4    11032.79    10805.39    141.18 o 
   5   9   4     3731.16     3412.75     60.34 o 
   7   9   4     3619.42     3379.33     66.23 o 
   9   9   4     4841.51     4727.44    210.66 o 
  11   9   4     2737.38     2579.50    109.82 o 
  13   9   4     6749.72     6806.60    196.83 o 
  15   9   4     3645.44     3706.12    233.78 o 
  17   9   4     2730.25     2550.52    195.30 o 
  19   9   4      263.53       15.35    109.97 o 
  21   9   4     1865.01     2108.22    480.21 o 
 -24  10   4     1953.11     1774.36    190.69 o 
 -22  10   4     5463.57     5565.32    249.47 o 
 -20  10   4     2043.05     1809.92    267.18 o 
 -18  10   4      233.01       28.95     86.53 o 
 -16  10   4     5032.25     4690.71    214.08 o 
 -14  10   4     7911.70     8840.01    289.23 o 
 -12  10   4    12602.45    12628.49    185.44 o 
 -10  10   4     4626.05     4549.56     86.06 o 
  -8  10   4      124.80       59.21     26.24 o 
  -6  10   4    19604.90    19379.26    303.68 o 
  -4  10   4    30675.65    31672.37    352.41 o 
  -2  10   4    24009.94    23964.78    263.77 o 
   0  10   4    15216.67    15923.01    209.84 o 
   2  10   4     2925.86     2799.54    114.32 o 
   4  10   4    13885.38    13817.18    227.33 o 
   6  10   4    26058.28    28234.82    418.90 o 
   8  10   4     4460.73     4126.46    134.23 o 
  10  10   4     8810.06     8970.94    372.72 o 
  12  10   4     1470.68     1401.48     81.44 o 
  14  10   4     2061.49     1895.36    139.18 o 
  16  10   4     6086.70     6536.74    336.02 o 
  18  10   4     3481.15     3202.28    208.90 o 
  20  10   4     1060.67      762.18    175.52 o 
  22  10   4      247.65      304.40    544.75 o 
 -23  11   4      130.74       32.78    143.01 o 
 -21  11   4      381.75      286.44    115.61 o 
 -19  11   4     5812.27     6592.51    386.21 o 
 -17  11   4     6898.56     6986.48    243.39 o 
 -15  11   4       78.13       55.53     51.38 o 
 -13  11   4     4919.90     5048.85    129.47 o 
 -11  11   4     9088.71     8696.50    136.66 o 
  -9  11   4    21672.32    22544.66    303.37 o 
  -7  11   4    10870.93    11068.89    205.95 o 
  -5  11   4        1.35        8.26     31.90 o 
  -3  11   4        0.16        6.23     27.80 o 
  -1  11   4    10525.91    10894.15    154.56 o 
   1  11   4     2375.49     2117.22    103.83 o 
   3  11   4     3500.57     3004.60    112.89 o 
   5  11   4     7729.06     7705.97    181.74 o 
   7  11   4    13108.89    13129.65    262.95 o 
   9  11   4      212.60      141.23     72.73 o 
  11  11   4    17037.06    17910.87    395.73 o 
  13  11   4    17432.51    17661.66    377.96 o 
  15  11   4     7703.11     7876.65    274.63 o 
  17  11   4       90.64      180.95    109.83 o 
  19  11   4     1498.52     1185.55    163.34 o 
  21  11   4     1253.02      682.26    287.01 o 
 -22  12   4     3934.51     4092.99    308.94 o 
 -20  12   4      516.84      435.61    284.86 o 
 -18  12   4     1070.19      826.45    173.41 o 
 -16  12   4     9908.63     9924.09    257.87 o 
 -14  12   4    15449.34    16129.80    282.32 o 
 -12  12   4     9440.52    10346.42    254.58 o 
 -10  12   4       24.60      -64.44     64.44 o 
  -8  12   4      370.63      362.93     96.34 o 
  -6  12   4    10006.08    10237.22    157.47 o 
  -4  12   4    14491.37    15022.74    226.94 o 
  -2  12   4     3737.80     3713.87     87.06 o 
   0  12   4     7664.90     7472.38    132.45 o 
   2  12   4     2298.66     2316.78    131.02 o 
   4  12   4      359.87      326.69     67.16 o 
   6  12   4    28409.08    29935.72    463.76 o 
   8  12   4    24963.30    24432.55    516.85 o 
  10  12   4    12271.68    12444.87    312.84 o 
  12  12   4     1077.06      910.39    132.91 o 
  14  12   4      436.37      172.40    124.00 o 
  16  12   4     6819.81     6390.19    350.21 o 
  18  12   4     8474.51     8859.60    621.14 o 
  20  12   4     1787.59     1169.45    261.63 o 
 -21  13   4     4230.56     5146.49    421.53 o 
 -19  13   4     8294.17     9643.75    410.20 o 
 -17  13   4     2861.77     2832.40    214.45 o 
 -15  13   4      850.06      750.83    111.65 o 
 -13  13   4      136.46      114.89     79.19 o 
 -11  13   4    11286.96    10878.35    260.11 o 
  -9  13   4    26340.60    28845.46    510.89 o 
  -7  13   4    29030.62    30400.74    379.00 o 
  -5  13   4    14676.78    15102.15    221.99 o 
  -3  13   4      346.52      191.07     44.74 o 
  -1  13   4     2217.47     2096.88    108.75 o 
   1  13   4    26684.39    26988.46    502.02 o 
   3  13   4    21179.62    21960.27    442.97 o 
   5  13   4     5897.93     5550.57    196.22 o 
   7  13   4      199.47       79.72    104.69 o 
   9  13   4     3615.46     3230.02    251.45 o 
  11  13   4     7990.46     8577.72    262.40 o 
  13  13   4    10171.27    10702.09    318.93 o 
  15  13   4     3043.88     2386.65    281.74 o 
  17  13   4      380.79      471.87    291.91 o 
  19  13   4      150.82      259.47    200.91 o 
 -20  14   4     1527.43     1479.86    215.69 o 
 -18  14   4     7576.95     7729.82    376.98 o 
 -16  14   4    11495.15    11947.89    394.64 o 
 -14  14   4     2740.21     2434.61    173.44 o 
 -12  14   4      829.42      544.50    108.97 o 
 -10  14   4      740.28      640.19     88.14 o 
  -8  14   4      465.52      331.06     77.11 o 
  -6  14   4       14.19       -5.60     32.11 o 
  -4  14   4     7733.43     7718.22    164.01 o 
  -2  14   4     9433.68     9911.26    220.27 o 
   0  14   4     7924.96     7740.80    171.69 o 
   2  14   4      738.17      638.99    207.24 o 
   4  14   4     1303.40     1176.78    105.55 o 
   6  14   4     3817.23     3640.24    173.47 o 
   8  14   4     4752.91     4452.01    184.18 o 
  10  14   4     1873.38     1422.37    131.12 o 
  12  14   4     1764.33     1266.93    139.81 o 
  14  14   4      549.60      530.77    150.56 o 
  16  14   4      861.84      664.22    188.24 o 
  18  14   4     5567.58     5251.83    466.90 o 
 -19  15   4     4832.99     4791.34    349.04 o 
 -17  15   4     4002.13     4432.25    354.64 o 
 -15  15   4     4696.81     5081.19    317.73 o 
 -13  15   4        3.82       13.65    111.98 o 
 -11  15   4     5037.88     5046.81    223.26 o 
  -9  15   4     6465.57     6902.65    267.39 o 
  -7  15   4     7426.43     7615.56    249.27 o 
  -5  15   4     2964.16     3044.77     97.36 o 
  -3  15   4       50.97       62.41     57.72 o 
  -1  15   4     4288.17     4674.62    141.60 o 
   1  15   4     7996.08     8006.40    295.62 o 
   3  15   4    29024.54    32602.51    942.88 o 
   5  15   4     5371.48     5400.55    241.59 o 
   7  15   4     3698.86     3776.54    192.59 o 
   9  15   4     3959.08     3479.15    225.73 o 
  11  15   4     5713.79     5527.35    390.49 o 
  13  15   4     5801.65     5945.54    261.68 o 
  15  15   4     3548.40     3641.77    355.73 o 
  17  15   4        7.75      -67.34    213.84 o 
 -18  16   4     2342.30     2414.69    352.17 o 
 -16  16   4     9889.13    11305.27    525.79 o 
 -14  16   4     3995.01     3750.03    246.18 o 
 -12  16   4       25.06      110.24    125.98 o 
 -10  16   4       53.34       54.04     99.31 o 
  -8  16   4     1499.43     1282.34    128.04 o 
  -6  16   4     2965.76     2834.76    323.48 o 
  -4  16   4     1225.65     1145.47    156.17 o 
  -2  16   4      508.11      637.66     87.38 o 
   0  16   4      326.45      264.38     58.84 o 
   2  16   4       29.86      -40.62    113.95 o 
   4  16   4     1293.57     1234.64    158.16 o 
   6  16   4      494.79      392.23    120.74 o 
   8  16   4     2468.68     2043.29    196.10 o 
  10  16   4     5480.33     5672.99    303.87 o 
  12  16   4     2175.80     1746.08    181.67 o 
  14  16   4       42.90       30.76    155.67 o 
 -17  17   4     2758.34     2389.41    271.98 o 
 -15  17   4     1665.56     1536.38    391.71 o 
 -13  17   4        1.36      -47.28    148.88 o 
 -11  17   4     7089.38     7325.72    329.91 o 
  -9  17   4     7850.71     8348.52    532.29 o 
  -7  17   4      359.95      135.69    104.77 o 
  -5  17   4      881.89      795.53    198.35 o 
  -3  17   4       40.66      114.21     62.88 o 
  -1  17   4      277.52       51.07    147.50 o 
   1  17   4     1140.12      956.70    144.31 o 
   3  17   4     4822.21     4686.15    227.31 o 
   5  17   4     4251.56     3974.80    445.69 o 
   7  17   4     1705.63     1513.68    209.92 o 
   9  17   4      139.85      -97.24    155.03 o 
  11  17   4     2496.23     1817.82    209.23 o 
  13  17   4     2334.88     1984.21    216.89 o 
 -14  18   4      272.42       72.29    201.02 o 
 -12  18   4       47.18      -20.68    144.77 o 
 -10  18   4      189.91      323.56    152.88 o 
  -8  18   4      209.54      241.96    132.14 o 
  -6  18   4      494.27      405.27    117.44 o 
  -4  18   4      563.01      510.14    204.84 o 
  -2  18   4       43.01       11.45     67.96 o 
   0  18   4      460.31      413.00    123.87 o 
   2  18   4      638.82      249.14    162.90 o 
   4  18   4      314.35      370.20    142.38 o 
   6  18   4      178.87       -1.94    151.42 o 
   8  18   4     1121.54      834.43    378.82 o 
  10  18   4      995.79      629.94    197.05 o 
  12  18   4     1172.61      741.73    301.67 o 
 -13  19   4       43.49     -190.20    190.20 o 
 -11  19   4      104.14       36.03    173.63 o 
  -9  19   4        2.16      137.51    268.94 o 
  -7  19   4      189.62      410.78    166.59 o 
  -5  19   4      446.20       31.55    165.32 o 
  -3  19   4       88.54      -89.73    137.39 o 
  -1  19   4      360.51      257.16    117.04 o 
   1  19   4       11.42       36.75    138.01 o 
   3  19   4        4.88      187.45    142.35 o 
   5  19   4        8.43      -40.86    159.61 o 
   7  19   4        7.23       20.41    153.18 o 
   9  19   4       36.68      -92.96    168.02 o 
 -10  20   4       33.44      207.86    220.39 o 
  -8  20   4      267.17      209.02    164.54 o 
  -6  20   4      524.48      262.04    165.12 o 
  -4  20   4      766.78      749.99    212.45 o 
  -2  20   4        0.10      175.52    238.06 o 
   0  20   4        0.70      -33.43    160.97 o 
   2  20   4       86.16      324.65    150.12 o 
   4  20   4      140.12      231.14    144.74 o 
   6  20   4       21.57      -28.88    183.09 o 
  -3  21   4      150.67      216.48    235.80 o 
  -1  21   4      818.72      467.77    231.38 o 
 -27   1   5      391.41      354.58    185.96 o 
 -25   1   5     1807.87     1444.46    173.19 o 
 -23   1   5     4360.16     4429.73    216.22 o 
 -21   1   5     3574.42     3323.90    156.30 o 
 -19   1   5       38.00       70.37     62.81 o 
 -17   1   5      821.65      620.25     63.56 o 
 -15   1   5     2308.53     2177.19     71.85 o 
 -13   1   5      377.44      412.32     39.92 o 
 -11   1   5     3800.74     3589.40     82.65 o 
  -9   1   5     6402.42     6440.92    115.60 o 
  -7   1   5    21316.37    21950.86    252.68 o 
  -5   1   5      325.73      300.18     18.79 o 
  -3   1   5    15174.56    15549.23    194.92 o 
  -1   1   5     2536.97     2784.56     66.58 o 
   1   1   5    84782.84    84173.08    923.86 o 
   3   1   5    46353.44    45495.17    444.50 o 
   5   1   5     1660.81     1544.51     40.73 o 
   7   1   5      782.72      535.72     34.39 o 
   9   1   5     4852.01     5672.75    107.18 o 
  11   1   5      929.27      549.16     52.63 o 
  13   1   5     1046.09      910.02     80.07 o 
  15   1   5        0.81       75.81     70.22 o 
  17   1   5     1100.56     1194.79    223.95 o 
  19   1   5     1136.55      810.31    112.28 o 
  21   1   5     1748.27     1138.05    161.12 o 
  23   1   5      703.26      303.45    441.68 o 
 -28   2   5     2045.87     1520.66    187.19 o 
 -26   2   5     2864.12     2346.07    420.13 o 
 -24   2   5       22.40       24.87    124.17 o 
 -22   2   5      750.14      693.21    166.29 o 
 -20   2   5     3602.02     3651.05    140.92 o 
 -18   2   5       28.03      -62.22     62.22 o 
 -16   2   5      381.73      414.10     83.28 o 
 -14   2   5      637.17      509.46     77.28 o 
 -12   2   5        6.10        8.90     23.12 o 
 -10   2   5    12912.99    13820.82    185.61 o 
  -8   2   5     1499.09     1688.58     53.73 o 
  -6   2   5    57075.01    56165.62    579.71 o 
  -4   2   5    63178.57    63060.14    676.51 o 
  -2   2   5     1262.36     1306.71     33.18 o 
   0   2   5     1483.73     1313.56     38.48 o 
   2   2   5     6668.65     6106.98     88.51 o 
   4   2   5     4498.17     3654.59     63.59 o 
   6   2   5     9773.86     9662.34    123.59 o 
   8   2   5     1444.32     1206.95     56.41 o 
  10   2   5    18473.25    21085.23    287.40 o 
  12   2   5     5216.74     5694.13    144.27 o 
  14   2   5    13450.34    13350.96    310.42 o 
  16   2   5     2762.09     2600.52    144.10 o 
  18   2   5     2666.01     2417.97    147.93 o 
  20   2   5      413.05      277.78    109.25 o 
  22   2   5     1493.90     1464.25    218.04 o 
  24   2   5     6044.88     5776.29    387.02 o 
 -27   3   5      163.11      -44.13    131.75 o 
 -25   3   5     3186.40     2940.38    289.31 o 
 -23   3   5    16154.88    17420.34    423.61 o 
 -21   3   5    15558.97    17003.50    400.45 o 
 -19   3   5      451.38      388.19     67.82 o 
 -17   3   5      478.78      378.25     60.76 o 
 -15   3   5    16163.91    15792.85    250.32 o 
 -13   3   5    39288.09    39644.64    532.83 o 
 -11   3   5    33235.49    33275.72    393.97 o 
  -9   3   5     3181.66     2584.68    107.04 o 
  -7   3   5    21327.96    21392.68    246.17 o 
  -5   3   5     2784.21     2291.17     41.08 o 
  -3   3   5    21730.54    20950.69    217.66 o 
  -1   3   5    13597.05    12619.75    136.98 o 
   1   3   5     6449.37     6792.95     99.57 o 
   3   3   5    18228.79    19833.30    203.68 o 
   5   3   5     9189.77    10020.24    119.59 o 
   7   3   5    10760.51    11160.98    143.01 o 
   9   3   5     8899.13     8451.93    143.54 o 
  11   3   5     3561.10     3683.92    166.34 o 
  13   3   5      258.84      347.55     83.28 o 
  15   3   5      470.24      325.34     73.39 o 
  17   3   5     2110.18     2002.88    133.49 o 
  19   3   5     4808.84     4366.58    192.67 o 
  21   3   5     3194.62     3129.95    218.29 o 
  23   3   5     1201.24     1208.06    257.82 o 
 -28   4   5      991.98      853.66    312.70 o 
 -26   4   5      575.16      700.58    193.51 o 
 -24   4   5      153.67      139.51    139.66 o 
 -22   4   5     1383.70     1256.85    110.68 o 
 -20   4   5     3694.84     3903.71    185.40 o 
 -18   4   5    12362.34    13497.62    276.74 o 
 -16   4   5    15853.61    16681.29    312.67 o 
 -14   4   5    13891.43    13445.88    232.50 o 
 -12   4   5        6.18      -42.09     47.47 o 
 -10   4   5       13.72       69.96     32.76 o 
  -8   4   5    55076.71    55945.35    520.12 o 
  -6   4   5    18355.45    17975.75    198.03 o 
  -4   4   5      225.44      338.31     20.26 o 
  -2   4   5     1667.57     1879.49     38.19 o 
   0   4   5    16805.61    17054.88    185.60 o 
   2   4   5    24437.94    27468.18    316.71 o 
   4   4   5    15131.90    13924.37    155.62 o 
   6   4   5    88211.61    90750.78    830.92 o 
   8   4   5    60052.68    60922.42    595.53 o 
  10   4   5      890.90      813.59     55.55 o 
  12   4   5    25490.68    27497.87    693.41 o 
  14   4   5    33924.90    37546.55    610.35 o 
  16   4   5    18265.35    18590.67    394.72 o 
  18   4   5     1468.94     1228.89    174.91 o 
  20   4   5     1644.03     1415.92    188.96 o 
  22   4   5     4640.90     4802.98    297.80 o 
  24   4   5     7836.50     7740.22    646.91 o 
 -27   5   5        0.62     -166.05    166.05 o 
 -25   5   5     6548.38     7745.47    404.52 o 
 -23   5   5    18641.84    21979.57    633.47 o 
 -21   5   5    15145.51    16215.40    385.04 o 
 -19   5   5    10833.69    11310.03    260.60 o 
 -17   5   5      326.98      231.73     79.00 o 
 -15   5   5    21411.78    22081.46    356.22 o 
 -13   5   5    54768.21    54517.59    727.84 o 
 -11   5   5    63110.91    65221.43    843.49 o 
  -9   5   5     5395.09     5872.11     96.25 o 
  -7   5   5     1893.20     2036.62     45.09 o 
  -5   5   5    72026.16    72041.40    656.14 o 
  -3   5   5    35053.75    34501.07    330.23 o 
  -1   5   5    63906.87    69177.91    651.26 o 
   1   5   5    23273.04    21745.65    236.37 o 
   3   5   5     2756.45     3087.74     56.72 o 
   5   5   5      206.85      247.19     36.39 o 
   7   5   5    23158.04    24141.83    284.41 o 
   9   5   5    11803.02    11766.55    300.57 o 
  11   5   5    14912.38    15793.10    318.13 o 
  13   5   5     3906.96     4082.65    139.34 o 
  15   5   5      293.34      228.85    128.88 o 
  17   5   5     3941.94     3713.05    167.49 o 
  19   5   5     3713.31     3674.12    221.41 o 
  21   5   5     4869.68     4342.08    498.00 o 
  23   5   5     3114.58     3288.98    268.89 o 
 -26   6   5     3366.47     3903.21    368.61 o 
 -24   6   5      377.38      530.33    146.35 o 
 -22   6   5      360.43      439.49    128.73 o 
 -20   6   5    12080.48    13420.77    328.27 o 
 -18   6   5    18437.28    19639.11    396.22 o 
 -16   6   5     8737.13     9097.04    201.53 o 
 -14   6   5     8860.81     8537.89    198.74 o 
 -12   6   5        0.78       16.29     35.54 o 
 -10   6   5     5987.06     5395.65    102.89 o 
  -8   6   5    12292.65    11884.02    158.69 o 
  -6   6   5    22108.29    20770.54    232.69 o 
  -4   6   5    30987.29    30076.13    288.40 o 
  -2   6   5     6513.02     6111.09     84.85 o 
   0   6   5     1292.93     1186.16     32.74 o 
   2   6   5   133658.42   134222.81   1207.79 o 
   4   6   5    35805.59    36975.21    359.15 o 
   6   6   5    65869.42    66841.67    723.34 o 
   8   6   5    26322.99    27161.50    379.57 o 
  10   6   5      507.49      489.68     52.77 o 
  12   6   5     8035.42     8577.63    214.48 o 
  14   6   5    12413.48    12932.52    265.14 o 
  16   6   5    18398.87    19903.38    458.74 o 
  18   6   5    14678.41    16012.43    461.12 o 
  20   6   5       79.72       85.36    158.07 o 
  22   6   5     2891.88     2462.29    381.72 o 
 -27   7   5      116.83       37.49    195.60 o 
 -25   7   5     8160.90     8570.64    372.29 o 
 -23   7   5    15975.41    17966.46    511.03 o 
 -21   7   5     8178.51     8455.15    299.09 o 
 -19   7   5      972.93      797.30    112.84 o 
 -17   7   5     2968.17     3038.58    179.83 o 
 -15   7   5    15999.99    16191.89    284.65 o 
 -13   7   5    14837.04    15392.02    278.48 o 
 -11   7   5     4142.72     3694.58    155.85 o 
  -9   7   5    17569.21    17374.84    230.70 o 
  -7   7   5     3253.68     3476.71     70.30 o 
  -5   7   5     2166.47     1917.28     58.87 o 
  -3   7   5    69101.67    68304.53    586.74 o 
  -1   7   5    56228.95    56219.41    542.75 o 
   1   7   5     6596.76     5918.95     84.84 o 
   3   7   5    13195.95    13648.52    168.08 o 
   5   7   5     7921.63     7617.48    142.23 o 
   7   7   5    10035.35     9430.67    266.10 o 
   9   7   5     6198.77     6502.70    181.11 o 
  11   7   5     3305.77     3485.31    172.98 o 
  13   7   5     5565.92     5524.54    184.95 o 
  15   7   5     2445.88     2249.00    124.20 o 
  17   7   5     1516.11     1630.13    280.36 o 
  19   7   5     4490.07     4864.52    256.95 o 
  21   7   5    13338.27    14624.37    561.43 o 
  23   7   5     5763.93     5928.53    378.43 o 
 -26   8   5     4966.48     5440.33    562.80 o 
 -24   8   5     1237.57      939.51    199.13 o 
 -22   8   5      609.64      557.37    135.61 o 
 -20   8   5    14525.69    15512.50    384.76 o 
 -18   8   5    11588.36    12743.82    607.81 o 
 -16   8   5    15527.06    15615.70    294.16 o 
 -14   8   5     2772.20     2825.57    221.79 o 
 -12   8   5     3486.70     3640.24    125.45 o 
 -10   8   5     6270.50     5986.52    125.02 o 
  -8   8   5    22571.29    21335.93    301.21 o 
  -6   8   5    15336.58    15277.33    176.93 o 
  -4   8   5    31630.64    32348.59    318.41 o 
  -2   8   5      409.87      440.58     27.00 o 
   0   8   5     1564.07     1291.16     41.63 o 
   2   8   5    27786.58    28320.89    423.24 o 
   4   8   5    22672.72    22890.84    265.38 o 
   6   8   5      569.62      348.60     61.43 o 
   8   8   5     1063.54      790.50     53.31 o 
  10   8   5      875.27      755.32    106.93 o 
  12   8   5     1636.50     1373.25     87.69 o 
  14   8   5     7431.46     7375.82    411.08 o 
  16   8   5     8904.92     8885.96    315.91 o 
  18   8   5     3686.74     3365.29    218.99 o 
  20   8   5       79.53      357.72    157.01 o 
  22   8   5      170.10      252.01    180.72 o 
 -25   9   5      858.23      868.65    202.46 o 
 -23   9   5     5332.47     5929.59    282.05 o 
 -21   9   5     3240.13     3211.98    186.66 o 
 -19   9   5     1115.85     1254.09    135.76 o 
 -17   9   5      309.92      387.91    142.78 o 
 -15   9   5     7421.41     7095.24    210.02 o 
 -13   9   5    15124.52    15094.52    271.63 o 
 -11   9   5    16514.88    16768.81    255.73 o 
  -9   9   5     2628.09     2772.30     78.83 o 
  -7   9   5     1359.35     1375.66     83.71 o 
  -5   9   5    13585.30    13664.42    165.30 o 
  -3   9   5     2236.55     2247.45     59.94 o 
  -1   9   5     5840.41     5613.98     97.22 o 
   1   9   5     4199.42     3786.91     82.83 o 
   3   9   5     2308.76     1980.46     52.82 o 
   5   9   5     5427.01     5539.26    121.60 o 
   7   9   5     1936.71     1881.55    135.30 o 
   9   9   5    31560.91    33187.01    473.39 o 
  11   9   5    20373.25    21166.41    410.70 o 
  13   9   5     5159.44     4834.57    209.02 o 
  15   9   5      450.14      324.10    125.68 o 
  17   9   5     2375.61     1656.03    180.29 o 
  19   9   5     7443.35     7673.65    351.49 o 
  21   9   5     8105.28     8443.45    474.29 o 
 -24  10   5     1433.90     1384.77    227.14 o 
 -22  10   5      657.99      444.14    144.53 o 
 -20  10   5     1852.80     1913.71    176.83 o 
 -18  10   5    11283.26    11928.01    419.39 o 
 -16  10   5    19029.92    21133.46    487.47 o 
 -14  10   5     1388.30     1429.51    108.19 o 
 -12  10   5    14057.78    14429.17    245.68 o 
 -10  10   5    32138.25    33095.39    475.42 o 
  -8  10   5    13859.12    13539.35    295.01 o 
  -6  10   5    18015.23    18238.43    256.04 o 
  -4  10   5      493.62      299.33     44.96 o 
  -2  10   5     7170.79     6793.97    112.82 o 
   0  10   5     2436.90     2296.36     64.01 o 
   2  10   5        5.96       41.70     19.31 o 
   4  10   5     5737.20     5121.89    103.72 o 
   6  10   5    10340.86    10042.59    206.38 o 
   8  10   5    10048.51     9869.18    201.24 o 
  10  10   5      456.56      511.36     60.43 o 
  12  10   5     1205.78      996.56     96.42 o 
  14  10   5     6060.19     5842.44    230.42 o 
  16  10   5     1695.58     1684.40    163.66 o 
  18  10   5      687.24      827.68    163.92 o 
  20  10   5      533.01      419.57    218.45 o 
 -23  11   5     1133.02     1027.55    165.33 o 
 -21  11   5      376.80      371.95    145.31 o 
 -19  11   5      384.96      338.27     99.20 o 
 -17  11   5      603.27      619.69     95.61 o 
 -15  11   5      278.91      290.67     76.86 o 
 -13  11   5      416.20      570.75     91.84 o 
 -11  11   5     2129.40     1814.09     62.01 o 
  -9  11   5     3130.48     3089.37     94.88 o 
  -7  11   5      284.16      213.63     31.31 o 
  -5  11   5      145.89      202.06     75.67 o 
  -3  11   5        1.79       -9.04     30.08 o 
  -1  11   5     4262.25     3640.54     80.24 o 
   1  11   5     6777.96     6051.02    104.94 o 
   3  11   5     1442.64     1395.65     49.65 o 
   5  11   5      887.95      746.34    111.24 o 
   7  11   5     2419.31     2239.55    105.05 o 
   9  11   5     2629.60     2592.44    211.67 o 
  11  11   5     3777.89     3987.74    123.40 o 
  13  11   5     5677.65     5596.80    394.15 o 
  15  11   5     1060.91     1098.51    117.35 o 
  17  11   5      355.56      438.68    129.85 o 
  19  11   5     1941.88     1624.22    188.81 o 
 -24  12   5       73.53     -117.79    191.07 o 
 -22  12   5      287.00      292.74    182.37 o 
 -20  12   5     5287.67     5333.35    234.66 o 
 -18  12   5     1447.20     1447.92    153.50 o 
 -16  12   5      439.16      233.53     70.70 o 
 -14  12   5       59.05       13.04     54.25 o 
 -12  12   5    10400.76    11276.35    391.13 o 
 -10  12   5     3928.65     3674.62    134.43 o 
  -8  12   5     9194.47     9675.40    157.56 o 
  -6  12   5       20.48       30.27     32.12 o 
  -4  12   5      287.71      297.01     38.75 o 
  -2  12   5     6821.15     6696.51    152.86 o 
   0  12   5    13589.83    13078.36    205.75 o 
   2  12   5     1807.00     1790.56     89.15 o 
   4  12   5       12.35       30.29     71.50 o 
   6  12   5        5.26       19.28     61.05 o 
   8  12   5      266.90      311.58     86.46 o 
  10  12   5      700.65      668.83    186.47 o 
  12  12   5     1131.13     1337.44    192.03 o 
  14  12   5     3489.04     3270.20    232.30 o 
  16  12   5      100.66      -80.46    207.92 o 
  18  12   5      819.40      445.73    207.14 o 
 -23  13   5       37.38     -179.99    210.49 o 
 -21  13   5      455.75      367.09    190.73 o 
 -19  13   5     2634.40     2555.46    244.11 o 
 -17  13   5     2326.54     2034.76    185.76 o 
 -15  13   5      344.15      190.35    103.19 o 
 -13  13   5     2986.99     2616.74    271.67 o 
 -11  13   5     6462.20     6637.64    190.51 o 
  -9  13   5       11.58       19.02     73.78 o 
  -7  13   5     1214.11     1267.77     70.97 o 
  -5  13   5       63.06       57.85     38.32 o 
  -3  13   5     1556.59     1309.64    117.74 o 
  -1  13   5     2069.42     1421.77    152.86 o 
   1  13   5       26.29      -17.31     36.93 o 
   3  13   5        2.92      -69.23     69.23 o 
   5  13   5     3520.46     2890.95    140.13 o 
   7  13   5       91.84       98.27     78.57 o 
   9  13   5       72.04      156.29    125.88 o 
  11  13   5       27.20       10.55     98.68 o 
  13  13   5     2111.18     1648.94    164.95 o 
  15  13   5     2310.01     2152.49    243.58 o 
  17  13   5     1459.50     1568.81    248.14 o 
 -20  14   5      625.63      470.40    190.17 o 
 -18  14   5      198.61      108.69    179.73 o 
 -16  14   5        4.47       -7.11    127.80 o 
 -14  14   5      369.04       -6.06     95.44 o 
 -12  14   5      138.16      -46.33     95.46 o 
 -10  14   5     1652.04     1649.34    116.98 o 
  -8  14   5      667.51      618.56     44.74 o 
  -6  14   5      295.43      256.21     45.90 o 
  -4  14   5    16646.22    16767.10    372.93 o 
  -2  14   5     3454.60     3479.32    103.69 o 
   0  14   5      454.00      386.53     47.18 o 
   2  14   5      309.95      244.84     88.82 o 
   4  14   5     2822.11     2834.90    157.86 o 
   6  14   5      997.32      862.54    111.09 o 
   8  14   5        2.05       84.82     98.34 o 
  10  14   5      194.52      177.41    126.09 o 
  12  14   5     1663.66     1523.97    170.83 o 
  14  14   5     3146.85     2785.62    204.72 o 
  16  14   5      944.57      796.07    192.80 o 
 -19  15   5       88.35      244.02    241.70 o 
 -17  15   5       48.42       -2.31    152.00 o 
 -15  15   5      482.59      402.22    190.28 o 
 -13  15   5      131.93      253.05    124.18 o 
 -11  15   5     2994.47     2520.68    183.10 o 
  -9  15   5     4298.76     4264.02    187.08 o 
  -7  15   5      977.97      971.40     98.88 o 
  -5  15   5      472.23      370.26     98.48 o 
  -3  15   5     1173.03     1162.73    170.20 o 
  -1  15   5    13159.97    13170.60    331.79 o 
   1  15   5    12683.03    11747.34    380.40 o 
   3  15   5      135.89       89.07    107.24 o 
   5  15   5     7499.74     7107.49    270.36 o 
   7  15   5     4870.05     4720.80    215.45 o 
   9  15   5     1731.95     1796.82    163.72 o 
  11  15   5      255.09      105.28    115.03 o 
  13  15   5      156.04     -140.73    140.73 o 
  15  15   5        0.69     -204.32    204.32 o 
 -18  16   5     1694.52     1530.47    326.11 o 
 -16  16   5     1308.03     1285.35    215.10 o 
 -14  16   5      361.11      452.87    151.67 o 
 -12  16   5     1530.16     1386.15    161.20 o 
 -10  16   5       91.87      114.98    126.31 o 
  -8  16   5     4336.92     4388.18    198.67 o 
  -6  16   5    15308.97    16234.36    347.46 o 
  -4  16   5    11583.25    11444.41    310.41 o 
  -2  16   5     1708.95     1593.35    102.02 o 
   0  16   5     2769.21     2695.55    196.31 o 
   2  16   5    17912.34    19080.12    540.02 o 
   4  16   5    10475.20    10921.17    381.74 o 
   6  16   5     4540.37     5069.35    236.19 o 
   8  16   5        3.52       -9.39    147.75 o 
  10  16   5      110.91       82.98    341.89 o 
  12  16   5      269.00      189.93    169.69 o 
  14  16   5     1462.52     1268.06    220.25 o 
 -17  17   5        9.93       55.28    197.71 o 
 -15  17   5      579.57      217.45    185.93 o 
 -13  17   5     2081.33     1887.21    205.09 o 
 -11  17   5     5481.04     6109.44    308.57 o 
  -9  17   5     2710.89     2799.56    251.12 o 
  -7  17   5      658.99      437.17    110.61 o 
  -5  17   5     1375.13     1383.46     92.54 o 
  -3  17   5     5764.57     5845.43    207.39 o 
  -1  17   5     9138.42     9395.50    260.85 o 
   1  17   5    11967.25    13074.31    451.77 o 
   3  17   5     7827.35     7961.05    314.78 o 
   5  17   5      710.39      405.72    151.03 o 
   7  17   5     5184.55     4912.36    260.87 o 
   9  17   5    12447.56    13938.63    529.64 o 
  11  17   5    13306.83    15257.00    578.87 o 
  13  17   5     3143.11     2113.99    273.99 o 
 -14  18   5     5437.42     5439.76    539.49 o 
 -12  18   5       17.58       55.20    121.81 o 
 -10  18   5     6116.77     6717.48    349.78 o 
  -8  18   5    14023.64    14449.88    581.96 o 
  -6  18   5     4897.05     4884.68    272.17 o 
  -4  18   5     1708.22     1891.56    168.96 o 
  -2  18   5        0.15      -10.01    113.46 o 
   0  18   5     1713.02     2107.97    193.07 o 
   2  18   5     6383.12     6303.94    620.95 o 
   4  18   5    12538.16    12667.03    885.78 o 
   6  18   5     4830.45     4322.22    463.88 o 
   8  18   5     1786.04     1428.72    276.62 o 
  10  18   5      111.82     -165.69    165.69 o 
 -13  19   5     3252.59     3139.40    269.20 o 
 -11  19   5     4013.74     3742.91    487.90 o 
  -9  19   5     3790.33     3305.91    296.47 o 
  -7  19   5      822.98      640.93    194.42 o 
  -5  19   5     1085.72      771.71    338.66 o 
  -3  19   5     5274.89     4990.68    533.21 o 
  -1  19   5     8040.84     7552.36    336.90 o 
   1  19   5    10159.24    10573.09    465.17 o 
   3  19   5     7363.89     8135.88    382.21 o 
   5  19   5       49.26       19.96    179.53 o 
   7  19   5     6058.90     5560.55    320.73 o 
   9  19   5     9589.09    10208.24    774.24 o 
  -8  20   5     5866.35     5947.27    497.73 o 
  -6  20   5     6628.99     6438.63    370.55 o 
  -4  20   5     4898.57     4480.23    424.62 o 
  -2  20   5      376.66      263.40    332.24 o 
   0  20   5     2054.43     2316.75    720.10 o 
   2  20   5     8003.35     7242.48    707.58 o 
   4  20   5     5289.08     4909.55    310.85 o 
 -28   0   6     1876.61     2678.68    341.14 o 
 -26   0   6       54.02      414.91    239.77 o 
 -24   0   6    17882.92    21257.69    725.82 o 
 -22   0   6    20144.05    19930.04    655.01 o 
 -20   0   6     9967.48    10026.26    391.00 o 
 -18   0   6     9074.98     8817.25    577.71 o 
 -16   0   6     7250.65     7093.38    195.04 o 
 -14   0   6    42918.53    42816.91    706.01 o 
 -12   0   6     8948.82     8611.51    191.93 o 
 -10   0   6     6094.21     4938.22    133.18 o 
  -8   0   6    29452.11    26177.54    417.92 o 
  -6   0   6      151.47      156.69     59.33 o 
  -4   0   6     8681.01     8645.13    173.81 o 
  -2   0   6   582022.94   577843.56  13219.95 o 
   0   0   6    87805.73    91261.34   1561.09 o 
   2   0   6    63608.88    62380.04    888.99 o 
   4   0   6    18395.72    18923.50    271.95 o 
   6   0   6    20731.33    20718.64    526.54 o 
   8   0   6       72.74       31.56     56.27 o 
  10   0   6    10878.38    12622.76    740.12 o 
  12   0   6    14087.02    14508.02    381.72 o 
  14   0   6    13131.59    13882.18    460.43 o 
  16   0   6     5991.66     5317.53    298.13 o 
  18   0   6     3952.90     3672.55    252.42 o 
  20   0   6     5835.29     5851.73    582.90 o 
  22   0   6     6880.17     7000.66    576.27 o 
  24   0   6     8093.32     8432.05    872.13 o 
 -29   1   6      347.02      373.45    192.40 o 
 -27   1   6     2233.95     2048.93    203.65 o 
 -25   1   6    12434.08    13721.35    383.59 o 
 -23   1   6    11506.30    11927.80    318.11 o 
 -21   1   6     3269.15     3101.34    146.40 o 
 -19   1   6     1332.71     1202.82     92.06 o 
 -17   1   6    13565.44    14505.07    266.68 o 
 -15   1   6    50235.75    53040.04    619.27 o 
 -13   1   6    22885.97    21188.18    294.81 o 
 -11   1   6     9020.75     8846.33    134.31 o 
  -9   1   6    42192.49    43867.98    459.03 o 
  -7   1   6   124104.70   125486.20   1220.06 o 
  -5   1   6    74243.03    74616.82    720.65 o 
  -3   1   6   400964.81   390582.66   4489.32 o 
  -1   1   6    20554.31    23080.63    284.04 o 
   1   1   6   133107.33   135042.94   1322.30 o 
   3   1   6    44381.25    44831.34    504.04 o 
   5   1   6    45905.84    45787.31    423.03 o 
   7   1   6    30667.81    29672.06    311.79 o 
   9   1   6     1336.07     1148.54    115.88 o 
  11   1   6      638.86      506.37     51.48 o 
  13   1   6     5856.10     5836.64    155.87 o 
  15   1   6    12843.19    12866.21    322.14 o 
  17   1   6     2179.65     1929.77    166.77 o 
  19   1   6     3032.20     3033.77    193.09 o 
  21   1   6        4.19     -114.75    130.50 o 
  23   1   6      695.08      502.35    269.43 o 
 -28   2   6     1558.80     1024.46    188.50 o 
 -26   2   6      481.90      339.89    146.67 o 
 -24   2   6     4755.83     4789.55    283.02 o 
 -22   2   6     7209.27     8491.26    262.89 o 
 -20   2   6    14478.45    15012.42    311.10 o 
 -18   2   6    35341.84    37231.04    573.64 o 
 -16   2   6      937.02      721.55     59.35 o 
 -14   2   6     9222.21     8786.45    200.17 o 
 -12   2   6    63054.63    60803.48    659.46 o 
 -10   2   6    44548.36    43248.63    480.14 o 
  -8   2   6     9360.40     9397.10    135.32 o 
  -6   2   6      860.20     1010.44     34.01 o 
  -4   2   6    20198.94    18873.00    226.15 o 
  -2   2   6    17199.23    18120.93    212.86 o 
   0   2   6    11663.29    10891.11    153.17 o 
   2   2   6      469.21      600.40     22.15 o 
   4   2   6    10322.75    10272.85    129.10 o 
   6   2   6      908.45     1000.62     41.50 o 
   8   2   6     1641.23     1679.68     58.98 o 
  10   2   6     2471.57     2383.68    105.97 o 
  12   2   6    18996.35    19851.47    325.51 o 
  14   2   6     5007.14     4924.13    156.75 o 
  16   2   6      751.92      660.32     93.48 o 
  18   2   6      128.15       74.49    103.44 o 
  20   2   6     6575.99     6165.50    482.97 o 
  22   2   6     3656.51     3408.99    258.06 o 
  24   2   6     3278.57     3383.24    471.66 o 
 -27   3   6      201.75       25.89    158.03 o 
 -25   3   6     1570.46     1238.91    263.15 o 
 -23   3   6     2174.54     2639.34    162.09 o 
 -21   3   6     2986.81     2808.32    146.47 o 
 -19   3   6     4022.89     3964.86    134.60 o 
 -17   3   6    40010.20    40893.37    573.87 o 
 -15   3   6    98696.42   104601.04   1349.03 o 
 -13   3   6    22847.88    22169.77    324.51 o 
 -11   3   6       29.00       47.98     31.19 o 
  -9   3   6     8222.69     7620.79    156.48 o 
  -7   3   6    28210.65    26732.63    299.04 o 
  -5   3   6    36347.96    34228.69    383.95 o 
  -3   3   6     1249.45     1088.98     33.54 o 
  -1   3   6    42964.55    45197.42    473.32 o 
   1   3   6        3.36      -16.10     24.01 o 
   3   3   6     6370.00     6561.62     94.14 o 
   5   3   6    11724.22    11529.59    141.29 o 
   7   3   6    15260.39    15375.89    179.19 o 
   9   3   6     9860.20    10096.96    267.61 o 
  11   3   6     3221.02     3280.32    122.83 o 
  13   3   6    14017.16    13054.61    438.23 o 
  15   3   6     8087.30     8842.41    232.30 o 
  17   3   6     3971.72     3788.26    162.10 o 
  19   3   6     1698.83     1614.37    183.34 o 
  21   3   6       10.33        4.95    126.87 o 
  23   3   6        0.73     -167.80    167.80 o 
 -28   4   6     1640.41      997.58    229.76 o 
 -26   4   6     1401.44     1789.49    388.93 o 
 -24   4   6     1566.96     1455.63    193.96 o 
 -22   4   6     5338.29     4963.90    196.33 o 
 -20   4   6     7647.35     8329.71    240.79 o 
 -18   4   6     4036.33     3537.38    131.43 o 
 -16   4   6      106.78      175.94     64.01 o 
 -14   4   6      204.31      142.84     53.09 o 
 -12   4   6    36267.08    35775.63    456.19 o 
 -10   4   6    87869.84    91939.18    869.61 o 
  -8   4   6     2521.43     2500.30     55.88 o 
  -6   4   6       54.67      177.69     26.32 o 
  -4   4   6    14327.21    13733.77    161.77 o 
  -2   4   6   136815.00   137331.86   1254.12 o 
   0   4   6      478.60      363.77     23.12 o 
   2   4   6     6987.25     7582.18    113.78 o 
   4   4   6      545.78      482.01     32.47 o 
   6   4   6      150.39      111.98     28.87 o 
   8   4   6     1199.18      895.86     73.43 o 
  10   4   6    11394.24    11740.14    296.14 o 
  12   4   6     1785.38     1714.27    147.07 o 
  14   4   6      228.10      211.39     75.14 o 
  16   4   6      139.99      103.20     83.72 o 
  18   4   6       47.67       19.37    147.55 o 
  20   4   6     1896.01     1332.59    204.31 o 
  22   4   6     1632.25     1246.49    273.52 o 
 -27   5   6     2175.87     1878.19    236.52 o 
 -25   5   6     1791.33     1992.71    188.64 o 
 -23   5   6       90.08       70.22    106.02 o 
 -21   5   6      489.52      258.20     92.28 o 
 -19   5   6       32.61        6.22     72.19 o 
 -17   5   6    13687.63    13817.05    320.91 o 
 -15   5   6    15410.13    16009.26    301.79 o 
 -13   5   6       97.70      213.15    111.11 o 
 -11   5   6      546.46      363.35     46.46 o 
  -9   5   6       20.92       23.71     29.76 o 
  -7   5   6      706.95      483.40     23.37 o 
  -5   5   6     2849.96     2646.32     51.15 o 
  -3   5   6     2641.83     2289.24     40.28 o 
  -1   5   6    10504.80    10438.78    122.40 o 
   1   5   6     4058.15     4459.28     81.36 o 
   3   5   6     3032.97     2427.88     94.84 o 
   5   5   6     3901.14     3708.52     60.96 o 
   7   5   6     1069.12      881.06     41.97 o 
   9   5   6     5045.62     5211.96    132.09 o 
  11   5   6       18.92       16.33     48.53 o 
  13   5   6      781.01      764.39     73.01 o 
  15   5   6      341.17      413.97     83.49 o 
  17   5   6     2067.79     1783.96    171.38 o 
  19   5   6     3481.52     3460.08    222.75 o 
  21   5   6     1631.01     1504.56    364.14 o 
  23   5   6       65.77     -186.06    186.06 o 
 -26   6   6     1063.54     1058.39    170.13 o 
 -24   6   6     1548.89     1300.67    145.48 o 
 -22   6   6      453.55      574.33    121.25 o 
 -20   6   6      198.93      221.56    104.47 o 
 -18   6   6      546.99      601.66    107.26 o 
 -16   6   6      272.99      192.74     68.29 o 
 -14   6   6      850.60      877.58     66.61 o 
 -12   6   6      655.16      624.27     87.73 o 
 -10   6   6     1247.79     1250.54     52.88 o 
  -8   6   6    10355.43    10122.04    132.74 o 
  -6   6   6    18426.71    19329.03    198.98 o 
  -4   6   6      511.32      961.58     41.32 o 
  -2   6   6    26924.49    28391.56    296.49 o 
   0   6   6    31705.03    33720.34    348.58 o 
   2   6   6     7604.96     7797.68    111.72 o 
   4   6   6     1914.88     1506.64     72.79 o 
   6   6   6     1808.33     1478.86     47.72 o 
   8   6   6        6.42      -26.36     30.19 o 
  10   6   6        6.46       18.46     64.01 o 
  12   6   6       51.46       31.43     50.80 o 
  14   6   6      819.23      928.57    125.67 o 
  16   6   6      116.25      -53.08    116.77 o 
  18   6   6     2025.29     1619.33    166.40 o 
  20   6   6       50.00      -19.53    148.40 o 
  22   6   6        0.60      -59.58    175.89 o 
 -27   7   6        2.13      472.41    179.78 o 
 -25   7   6       10.06       -4.28    144.13 o 
 -23   7   6        3.39      -98.62    170.84 o 
 -21   7   6      213.28      149.64     84.88 o 
 -19   7   6       29.90       64.07    106.96 o 
 -17   7   6      539.26      512.98     73.58 o 
 -15   7   6      660.00      709.54    103.62 o 
 -13   7   6      317.31      176.80     55.45 o 
 -11   7   6    10262.81    10153.85    169.77 o 
  -9   7   6    31007.95    34538.27    383.07 o 
  -7   7   6     1762.67     1151.63     46.76 o 
  -5   7   6     6828.80     5996.32     92.63 o 
  -3   7   6     1221.39     1017.32     35.99 o 
  -1   7   6     2270.95     2646.23     57.96 o 
   1   7   6     6289.64     5661.31    111.32 o 
   3   7   6    29418.31    30292.41    349.27 o 
   5   7   6     6740.19     6921.93    112.62 o 
   7   7   6       84.40       74.42     33.91 o 
   9   7   6      192.20      141.61     91.63 o 
  11   7   6     4692.08     4277.00    144.89 o 
  13   7   6     8092.91     8204.10    207.08 o 
  15   7   6     4582.01     4864.05    211.01 o 
  17   7   6      183.16       13.94    101.07 o 
  19   7   6     2270.49     1864.70    195.50 o 
  21   7   6     2088.90     1802.73    201.02 o 
 -26   8   6      437.96      136.09    185.68 o 
 -24   8   6     1120.89      635.07    239.06 o 
 -22   8   6     2927.62     3317.54    190.22 o 
 -20   8   6      636.11      459.03    108.75 o 
 -18   8   6     6002.70     5587.59    206.42 o 
 -16   8   6     3673.67     3727.65    134.99 o 
 -14   8   6     1804.86     1632.54    160.99 o 
 -12   8   6      118.81      118.78     45.49 o 
 -10   8   6        1.91      -28.07     32.81 o 
  -8   8   6     3420.62     3515.03     80.62 o 
  -6   8   6    12052.47    11290.03    161.29 o 
  -4   8   6     3557.94     3045.99     65.76 o 
  -2   8   6     3531.86     3448.83     62.29 o 
   0   8   6    14838.30    13364.02    167.32 o 
   2   8   6     4809.03     4550.13    106.93 o 
   4   8   6      251.59      302.72     33.01 o 
   6   8   6     6001.63     5992.28    139.19 o 
   8   8   6      190.18      105.96     64.44 o 
  10   8   6     1549.81     1271.07     82.43 o 
  12   8   6       87.90      108.73     63.72 o 
  14   8   6      853.52      788.13    176.32 o 
  16   8   6     2296.08     2452.33    500.06 o 
  18   8   6      706.46      546.51    147.14 o 
  20   8   6      701.71      464.93    160.90 o 
  22   8   6     3847.53     3439.58    414.97 o 
 -25   9   6     1562.34     1591.76    179.74 o 
 -23   9   6      897.65      790.30    199.31 o 
 -21   9   6      101.73      -17.07     92.53 o 
 -19   9   6      907.72      580.16    107.12 o 
 -17   9   6     1306.37     1288.51    114.08 o 
 -15   9   6     2774.60     2513.65    148.36 o 
 -13   9   6    14972.02    14374.22    360.94 o 
 -11   9   6     9541.94     9764.06    157.20 o 
  -9   9   6     3704.85     3372.49     84.63 o 
  -7   9   6     2522.93     2117.56     65.45 o 
  -5   9   6    58840.56    59930.80    900.22 o 
  -3   9   6     6139.96     5765.07     91.79 o 
  -1   9   6    20400.05    20982.33    242.27 o 
   1   9   6      246.67      162.87     40.54 o 
   3   9   6    32467.16    34514.25    415.24 o 
   5   9   6    27360.55    27490.65    362.42 o 
   7   9   6     7668.98     7251.65    148.64 o 
   9   9   6     1176.17      667.30     53.75 o 
  11   9   6      274.71      260.20     77.80 o 
  13   9   6      757.13      775.52    153.17 o 
  15   9   6     3212.40     2999.73    285.11 o 
  17   9   6     2531.53     2344.55    485.84 o 
  19   9   6       12.97      101.53    153.01 o 
  21   9   6        5.63      281.37    202.11 o 
 -24  10   6     1235.51     1114.09    221.21 o 
 -22  10   6     2442.73     2617.20    189.55 o 
 -20  10   6     5420.35     5428.99    351.95 o 
 -18  10   6     2307.73     2210.93    153.49 o 
 -16  10   6      630.20      634.38    100.75 o 
 -14  10   6     1220.71     1250.70     91.51 o 
 -12  10   6     5728.85     5754.11    135.96 o 
 -10  10   6     5754.44     5721.24    115.23 o 
  -8  10   6     5914.27     5710.38    111.71 o 
  -6  10   6       38.57       39.65     41.59 o 
  -4  10   6     1672.86     1504.33     73.32 o 
  -2  10   6     2601.03     2384.92     62.66 o 
   0  10   6     4753.67     4267.86     88.59 o 
   2  10   6    32979.45    34507.38    428.78 o 
   4  10   6    13306.16    13546.36    242.77 o 
   6  10   6      101.58       46.34     28.43 o 
   8  10   6     1880.84     1774.45     84.13 o 
  10  10   6    13411.00    13165.47    463.34 o 
  12  10   6     4362.39     4334.14    300.79 o 
  14  10   6     6874.66     7641.25    274.26 o 
  16  10   6       79.04      231.03    118.30 o 
  18  10   6     1529.54     1674.04    187.31 o 
  20  10   6     2587.59     2157.47    288.63 o 
 -23  11   6     4728.69     4650.48    265.46 o 
 -21  11   6     1907.09     2376.45    209.90 o 
 -19  11   6     1075.18     1173.42    128.09 o 
 -17  11   6     3652.45     3482.87    370.79 o 
 -15  11   6    11789.03    11720.18    298.56 o 
 -13  11   6    19963.41    20898.72    444.99 o 
 -11  11   6     1976.87     1993.34    102.73 o 
  -9  11   6    21812.80    22664.78    433.95 o 
  -7  11   6    23356.52    24553.65    316.43 o 
  -5  11   6    14959.35    15286.19    199.73 o 
  -3  11   6    27119.64    29001.47    347.28 o 
  -1  11   6     5375.05     5409.90    105.11 o 
   1  11   6       37.75       36.62     53.96 o 
   3  11   6     4742.33     4447.86     89.75 o 
   5  11   6    26769.04    28779.89    348.69 o 
   7  11   6    39144.40    42318.90    526.64 o 
   9  11   6    14753.40    15865.64    299.38 o 
  11  11   6      126.14      119.98     60.89 o 
  13  11   6     4052.07     4175.53    186.83 o 
  15  11   6     8526.46     9007.10    326.54 o 
  17  11   6     6298.27     6924.25    317.58 o 
  19  11   6      662.09      755.02    228.26 o 
 -24  12   6     1227.18     1406.48    272.25 o 
 -22  12   6     3088.73     3046.68    209.51 o 
 -20  12   6     9272.80     9528.69    347.40 o 
 -18  12   6     9359.29    11110.77    352.95 o 
 -16  12   6     2066.60     1994.20    230.78 o 
 -14  12   6     1764.74     1804.56    158.42 o 
 -12  12   6    21916.77    24217.19    411.07 o 
 -10  12   6    28991.17    30292.85    451.39 o 
  -8  12   6    28399.83    29499.39    407.55 o 
  -6  12   6      272.21      173.48     43.34 o 
  -4  12   6     8035.25     7937.84    180.17 o 
  -2  12   6    11230.31    11589.94    179.18 o 
   0  12   6    17438.60    18176.18    273.38 o 
   2  12   6    35029.26    36775.75    460.67 o 
   4  12   6     7682.16     7657.19    123.10 o 
   6  12   6     1053.08      807.63    117.98 o 
   8  12   6     3502.22     3350.02    155.48 o 
  10  12   6    13550.42    14275.48    417.34 o 
  12  12   6    13992.85    15766.33    384.42 o 
  14  12   6     8362.25     8039.40    600.16 o 
  16  12   6       48.00      -12.61    184.59 o 
  18  12   6     1635.05     1236.59    270.63 o 
 -23  13   6     1160.45     1231.54    334.61 o 
 -21  13   6       69.87       57.06    215.37 o 
 -19  13   6     3112.31     2970.10    342.96 o 
 -17  13   6     7205.75     8543.04    388.35 o 
 -15  13   6     5398.34     5098.26    265.25 o 
 -13  13   6     1767.69     2000.15    163.36 o 
 -11  13   6     1236.18     1337.68    148.52 o 
  -9  13   6     1317.69     1372.89     75.38 o 
  -7  13   6     7288.43     6919.08    157.39 o 
  -5  13   6    31612.49    34890.61    478.98 o 
  -3  13   6    12731.17    13165.13    206.88 o 
  -1  13   6     9063.67     8844.79    200.36 o 
   1  13   6      669.19      633.15     88.42 o 
   3  13   6     7091.26     6358.49    207.68 o 
   5  13   6     7308.11     7270.14    244.07 o 
   7  13   6    13492.38    14378.40    378.38 o 
   9  13   6     3093.18     2520.42    150.64 o 
  11  13   6      136.85      195.22    106.09 o 
  13  13   6     2228.68     1789.84    173.20 o 
  15  13   6     3328.23     3242.81    604.22 o 
  17  13   6     3648.44     3492.30    330.51 o 
 -22  14   6     3342.32     4074.38    775.84 o 
 -20  14   6     6162.76     5917.99    336.87 o 
 -18  14   6     2368.13     2611.78    236.58 o 
 -16  14   6      265.38      269.85    133.20 o 
 -14  14   6      254.19      137.13    142.79 o 
 -12  14   6     5055.26     4862.92    204.59 o 
 -10  14   6    19389.76    21491.90    438.66 o 
  -8  14   6    26584.00    27571.67    420.94 o 
  -6  14   6    11890.92    11768.05    529.64 o 
  -4  14   6      996.54      855.87     78.57 o 
  -2  14   6    12736.43    13247.14    262.47 o 
   0  14   6    35734.26    38452.14    689.54 o 
   2  14   6    21865.41    22308.96    553.58 o 
   4  14   6      800.85      754.42    111.23 o 
   6  14   6     7461.13     6898.75    255.33 o 
   8  14   6    10333.06    10515.97    326.65 o 
  10  14   6     5498.26     5579.81    415.33 o 
  12  14   6     3780.70     3465.36    244.05 o 
  14  14   6     3594.70     3437.81    313.85 o 
  16  14   6       12.13     -171.24    220.72 o 
 -19  15   6     5755.55     5962.39    399.13 o 
 -17  15   6     6494.58     7038.29    403.42 o 
 -15  15   6     7743.58     7780.60    383.12 o 
 -13  15   6      553.99      414.24    207.87 o 
 -11  15   6      400.44      385.84    195.09 o 
  -9  15   6      400.31      233.92    136.80 o 
  -7  15   6     8840.62     9450.92    347.88 o 
  -5  15   6     6917.13     7094.22    208.12 o 
  -3  15   6     4637.34     4500.65    159.99 o 
  -1  15   6       54.87      -19.78     67.12 o 
   1  15   6      397.93      316.23     88.20 o 
   3  15   6     4829.56     4444.13    241.22 o 
   5  15   6     1872.45     1723.22    157.29 o 
   7  15   6     1301.43     1198.73    194.09 o 
   9  15   6     2127.89     1712.32    189.27 o 
  11  15   6      630.70      533.10    177.24 o 
  13  15   6        2.92     -108.94    115.46 o 
  15  15   6     2408.43     1787.68    249.74 o 
 -18  16   6     5774.88     5970.50    399.61 o 
 -16  16   6      921.27      727.27    216.87 o 
 -14  16   6      716.93      448.96    145.59 o 
 -12  16   6    10974.32    11379.04    453.39 o 
 -10  16   6     9974.73    11406.49    409.69 o 
  -8  16   6     3378.88     3251.22    174.02 o 
  -6  16   6      616.33      451.86     72.86 o 
  -4  16   6       83.06      -19.25     58.68 o 
  -2  16   6     6999.40     7286.53    219.56 o 
   0  16   6     8844.39     8429.00    248.26 o 
   2  16   6     4727.73     4722.18    501.40 o 
   4  16   6     1693.29     1488.27    153.80 o 
   6  16   6      565.68      227.67    127.57 o 
   8  16   6     3962.33     4464.56    251.50 o 
  10  16   6     7168.56     7373.28    404.65 o 
  12  16   6     2877.20     2630.90    270.80 o 
  14  16   6       55.12      596.37    230.41 o 
 -17  17   6     1805.87     1920.38    372.61 o 
 -15  17   6     2560.94     2599.60    297.36 o 
 -13  17   6     1433.41     1615.56    202.96 o 
 -11  17   6       17.29       43.46    146.73 o 
  -9  17   6     1838.03     2315.96    207.26 o 
  -7  17   6     3345.29     3141.85    195.83 o 
  -5  17   6      965.55      795.53     94.41 o 
  -3  17   6      990.44      883.05    100.46 o 
  -1  17   6      321.93      171.08    104.26 o 
   1  17   6        7.31       16.54    135.40 o 
   3  17   6      301.24      261.83    127.50 o 
   5  17   6       79.51       68.16    117.30 o 
   7  17   6     2368.75     1944.94    212.33 o 
   9  17   6     1682.58     1552.58    231.51 o 
  11  17   6     1767.14     1874.29    307.41 o 
 -14  18   6      242.05      385.82    206.73 o 
 -12  18   6     1567.63     1845.95    376.57 o 
 -10  18   6     1499.18     1801.22    211.36 o 
  -8  18   6      245.37      169.10    160.35 o 
  -6  18   6      217.32      167.46    129.18 o 
  -4  18   6     3209.25     3465.43    221.79 o 
  -2  18   6     2555.03     2257.91    252.87 o 
   0  18   6     2506.01     2310.31    348.32 o 
   2  18   6     1070.44      711.51    149.39 o 
   4  18   6        0.37       90.44    148.61 o 
   6  18   6      363.46      238.69    140.81 o 
   8  18   6       53.49      110.43    296.64 o 
  10  18   6      171.60      383.23    328.05 o 
 -13  19   6      345.75      315.78    204.18 o 
 -11  19   6       57.07      -52.11    174.66 o 
  -9  19   6      241.91       67.36    189.82 o 
  -7  19   6      229.66     -217.49    256.03 o 
  -5  19   6      264.63     -122.67    129.77 o 
  -3  19   6      525.77      284.87    230.38 o 
  -1  19   6      126.96      291.31    142.27 o 
   1  19   6     1274.42      822.16    199.03 o 
   3  19   6      797.45      591.06    170.32 o 
   5  19   6       27.45      -65.06    175.06 o 
   7  19   6       21.85      141.31    249.86 o 
  -8  20   6      350.83     -100.19    192.94 o 
  -6  20   6       72.83      -15.66    271.03 o 
  -4  20   6        5.09     -115.35    646.68 o 
  -2  20   6       12.16      328.66    264.57 o 
   0  20   6      242.95       16.87    185.07 o 
   2  20   6      200.73      173.60    173.86 o 
   4  20   6     1096.82      896.43    320.37 o 
 -29   1   7      434.90      182.89    184.00 o 
 -27   1   7      129.66     -130.13    198.13 o 
 -25   1   7        5.49     -142.46    142.46 o 
 -23   1   7     1838.34     1924.21    156.97 o 
 -21   1   7      129.50       27.59     67.75 o 
 -19   1   7       97.86       63.49     55.66 o 
 -17   1   7      110.42      108.96     48.87 o 
 -15   1   7     3814.75     3636.88    123.30 o 
 -13   1   7     7459.31     7220.32    138.58 o 
 -11   1   7       27.97       68.13     66.15 o 
  -9   1   7     7315.28     7646.91    117.16 o 
  -7   1   7    24469.27    25009.43    288.84 o 
  -5   1   7    14693.11    14067.60    177.20 o 
  -3   1   7    51585.98    54636.09    671.78 o 
  -1   1   7      138.30      128.25     22.95 o 
   1   1   7    15911.00    15564.52    190.92 o 
   3   1   7       17.87      -13.24     13.24 o 
   5   1   7     1416.40     1236.96     38.96 o 
   7   1   7     8949.01     9178.93    142.41 o 
   9   1   7     4979.22     5586.50    122.46 o 
  11   1   7      491.77      487.29    124.17 o 
  13   1   7      377.71      180.23     98.05 o 
  15   1   7      818.21      439.22    131.23 o 
  17   1   7     2131.58     2020.58    210.36 o 
  19   1   7        1.86        9.80    132.35 o 
  21   1   7      332.75      435.89    239.86 o 
  23   1   7     1041.99      778.65    344.71 o 
 -28   2   7      119.31      173.77    176.55 o 
 -26   2   7     5222.57     5294.60    298.66 o 
 -24   2   7     9720.20    10227.53    318.10 o 
 -22   2   7     6222.38     6218.38    238.27 o 
 -20   2   7      332.75      167.83    102.76 o 
 -18   2   7     2111.95     2142.18    130.80 o 
 -16   2   7    13141.26    13784.24    234.34 o 
 -14   2   7     7991.76     7375.23    152.75 o 
 -12   2   7    18785.62    19737.52    259.82 o 
 -10   2   7    16087.31    15093.29    384.71 o 
  -8   2   7     1172.44      892.91     34.14 o 
  -6   2   7     5888.73     5067.00     93.13 o 
  -4   2   7      317.79      159.89     37.59 o 
  -2   2   7    13585.45    14044.66    183.39 o 
   0   2   7     9075.44     8483.48    136.44 o 
   2   2   7      632.13      542.38     29.52 o 
   4   2   7    18908.12    18144.74    224.40 o 
   6   2   7     1774.65     1559.77     53.00 o 
   8   2   7    10897.30    11499.07    186.19 o 
  10   2   7     1889.06     1981.78     76.19 o 
  12   2   7      653.83      452.49     64.02 o 
  14   2   7        0.68       17.81     86.06 o 
  16   2   7      259.98      125.07    145.15 o 
  18   2   7       65.89      156.90     92.98 o 
  20   2   7      956.10      834.08    182.84 o 
  22   2   7      409.89      432.29    211.54 o 
 -27   3   7       24.27      -82.52    172.89 o 
 -25   3   7       70.34       89.20    115.36 o 
 -23   3   7      163.63      169.65    136.80 o 
 -21   3   7      847.25      719.28     94.37 o 
 -19   3   7    10140.86    11156.37    235.46 o 
 -17   3   7    17672.24    17368.71    297.87 o 
 -15   3   7    12321.75    13271.19    248.69 o 
 -13   3   7     2713.27     2936.94     88.23 o 
 -11   3   7     5987.90     5486.41    105.80 o 
  -9   3   7    37354.11    37093.12    395.51 o 
  -7   3   7    22510.47    22756.29    260.50 o 
  -5   3   7    37691.60    39195.25    416.26 o 
  -3   3   7    27024.61    27645.77    326.64 o 
  -1   3   7     3456.95     2584.34     63.95 o 
   1   3   7      132.62       30.67     25.18 o 
   3   3   7    29223.94    28588.48    325.13 o 
   5   3   7    14338.18    13943.09    173.16 o 
   7   3   7      617.10      342.25     43.55 o 
   9   3   7     5242.94     5232.52    152.78 o 
  11   3   7    19678.77    21359.56    353.79 o 
  13   3   7     1531.02     1356.06    125.14 o 
  15   3   7     8213.50     8384.46    232.01 o 
  17   3   7      953.94      753.70    106.69 o 
  19   3   7     1925.05     1780.05    189.82 o 
  21   3   7     2866.25     2344.77    238.80 o 
  23   3   7     2095.79     1990.40    417.75 o 
 -28   4   7       16.43      133.13    248.83 o 
 -26   4   7     3172.19     2783.92    324.79 o 
 -24   4   7     8012.30     8958.16    383.21 o 
 -22   4   7    15747.91    16475.94    394.48 o 
 -20   4   7     9868.70    10749.27    482.54 o 
 -18   4   7     6313.71     6042.19    156.38 o 
 -16   4   7    25969.91    27216.69    596.22 o 
 -14   4   7    75753.30    76741.05   1168.25 o 
 -12   4   7    67579.12    65934.07    797.36 o 
 -10   4   7     3675.23     3222.30     83.92 o 
  -8   4   7    17518.16    16702.59    220.67 o 
  -6   4   7    23020.34    21769.80    268.58 o 
  -4   4   7    75039.13    77603.30    750.55 o 
  -2   4   7    43010.78    43760.27    455.77 o 
   0   4   7      847.72      936.94     31.82 o 
   2   4   7    19192.10    20409.71    265.89 o 
   4   4   7    12374.88    11949.67    168.44 o 
   6   4   7     7271.28     7335.24    120.53 o 
   8   4   7     2119.15     1954.00    112.36 o 
  10   4   7     6790.04     7005.53    199.86 o 
  12   4   7      110.31      166.15     59.08 o 
  14   4   7     1952.77     1679.51    106.83 o 
  16   4   7     6795.24     6736.53    218.36 o 
  18   4   7     1972.17     1831.43    176.96 o 
  20   4   7      494.59      487.67    240.10 o 
  22   4   7      241.24      477.89    267.51 o 
 -27   5   7      965.49      699.16    192.06 o 
 -25   5   7     1722.05     1812.51    223.07 o 
 -23   5   7      233.65      126.71    113.09 o 
 -21   5   7     3550.93     3147.83    154.97 o 
 -19   5   7    13993.07    14590.87    338.40 o 
 -17   5   7    11652.79    12354.22    484.26 o 
 -15   5   7    12658.55    12442.71    242.18 o 
 -13   5   7      679.30      666.96     59.84 o 
 -11   5   7    23096.08    22967.11    361.47 o 
  -9   5   7    21165.68    20207.30    231.40 o 
  -7   5   7    64172.73    62967.89    647.22 o 
  -5   5   7       57.95      196.16     28.58 o 
  -3   5   7     7543.03     7745.35     96.30 o 
  -1   5   7     3595.61     4550.27     75.13 o 
   1   5   7    17973.12    16239.53    205.45 o 
   3   5   7    60546.10    62341.84    634.85 o 
   5   5   7    35133.55    34998.53    398.86 o 
   7   5   7      350.39      188.84     49.80 o 
   9   5   7     3527.47     3594.53    109.61 o 
  11   5   7    13651.75    14494.03    263.23 o 
  13   5   7    15454.30    17056.83    454.71 o 
  15   5   7     3553.73     3475.57    321.67 o 
  17   5   7      250.95      501.59    141.94 o 
  19   5   7      844.18      772.32    185.74 o 
  21   5   7     5246.11     5216.63    297.09 o 
 -28   6   7      898.81      803.21    282.39 o 
 -26   6   7     7529.12     7886.29    362.46 o 
 -24   6   7    11604.49    13387.71    403.05 o 
 -22   6   7     8313.49     9622.21    306.63 o 
 -20   6   7     2736.26     2478.54    141.49 o 
 -18   6   7       34.72      -32.49     61.65 o 
 -16   6   7    18706.11    19747.85    388.77 o 
 -14   6   7    47848.15    47819.83    676.31 o 
 -12   6   7    56227.17    60066.38    814.34 o 
 -10   6   7     2396.08     2220.70     88.84 o 
  -8   6   7      737.36      673.87     32.15 o 
  -6   6   7    41465.59    41277.88    399.53 o 
  -4   6   7    98395.78   100015.55    877.52 o 
  -2   6   7    71061.84    72606.98    700.39 o 
   0   6   7     5368.00     4621.70     79.00 o 
   2   6   7    32559.94    34660.20    402.85 o 
   4   6   7     7414.90     7659.63    130.89 o 
   6   6   7    23857.31    23642.45    329.52 o 
   8   6   7     5395.33     5415.60    191.18 o 
  10   6   7      103.08      175.51     53.07 o 
  12   6   7       19.89      -33.64     54.71 o 
  14   6   7       55.71       50.93     67.11 o 
  16   6   7     1364.91     1230.91    151.48 o 
  18   6   7      785.55      411.58    166.89 o 
  20   6   7     1691.32     1663.21    199.66 o 
  22   6   7     1879.49     1645.83    274.66 o 
 -27   7   7     7181.40     8320.43    526.43 o 
 -25   7   7      688.73      560.15    147.81 o 
 -23   7   7      322.79      335.50    130.19 o 
 -21   7   7     9546.90    11042.11    511.87 o 
 -19   7   7    12038.11    11958.73    289.38 o 
 -17   7   7     5029.21     5548.85    195.46 o 
 -15   7   7    10704.23    10914.11    231.15 o 
 -13   7   7      157.18      132.21     52.26 o 
 -11   7   7     4660.36     4389.67    101.98 o 
  -9   7   7    59346.01    61858.71    677.31 o 
  -7   7   7    62793.32    63837.88    633.87 o 
  -5   7   7    40571.46    41252.71    423.00 o 
  -3   7   7     2166.35     2457.52    121.17 o 
  -1   7   7    45870.91    48617.58    473.39 o 
   1   7   7    88069.42    91181.26    962.38 o 
   3   7   7   107927.84   115301.65   1421.94 o 
   5   7   7     1275.00     1253.50     60.52 o 
   7   7   7      469.68      394.20     25.62 o 
   9   7   7    16231.22    16671.14    266.91 o 
  11   7   7     4823.75     5010.48    355.22 o 
  13   7   7     2935.54     2848.04    163.22 o 
  15   7   7     6674.77     7965.02    301.55 o 
  17   7   7     3085.51     3396.81    312.25 o 
  19   7   7      157.31     -128.45    245.98 o 
  21   7   7     3081.77     3180.59    269.43 o 
 -26   8   7     3364.12     3138.06    341.68 o 
 -24   8   7     7128.31     7355.48    512.73 o 
 -22   8   7     6440.07     7049.45    608.64 o 
 -20   8   7      536.48      514.30    131.34 o 
 -18   8   7     1024.11      927.91    157.78 o 
 -16   8   7    10855.28    10419.77    238.51 o 
 -14   8   7    21090.63    23441.06    403.75 o 
 -12   8   7    33907.16    34697.68    509.15 o 
 -10   8   7    20587.73    21784.15    278.55 o 
  -8   8   7     2716.14     2632.41     69.60 o 
  -6   8   7    36457.93    37193.67    434.98 o 
  -4   8   7    49315.09    48593.70    501.45 o 
  -2   8   7    54192.73    53766.54    548.87 o 
   0   8   7     5149.94     5156.38     95.57 o 
   2   8   7     4355.15     4192.00     98.48 o 
   4   8   7    14182.40    14543.29    208.07 o 
   6   8   7    23160.55    24757.36    325.75 o 
   8   8   7    17856.20    18528.57    289.01 o 
  10   8   7     8568.66     9392.72    240.07 o 
  12   8   7      257.01       99.80     98.91 o 
  14   8   7      213.76      228.21    111.36 o 
  16   8   7     2755.47     2616.44    192.96 o 
  18   8   7     3637.15     3397.51    358.46 o 
  20   8   7     6186.35     6694.56    357.29 o 
 -25   9   7      354.41      237.93    151.18 o 
 -23   9   7       25.96       77.84    166.56 o 
 -21   9   7     4018.00     4070.51    364.58 o 
 -19   9   7    22191.87    25394.99    605.45 o 
 -17   9   7    25195.96    26041.89    777.22 o 
 -15   9   7    11182.65    10827.98    239.11 o 
 -13   9   7     5828.19     5151.40    135.78 o 
 -11   9   7    41880.53    44297.15    561.11 o 
  -9   9   7    41035.25    42844.55    511.70 o 
  -7   9   7    35098.59    36426.15    436.80 o 
  -5   9   7     6736.86     7413.96    141.29 o 
  -3   9   7     1849.64     1709.61     79.21 o 
  -1   9   7    23618.88    24280.76    303.06 o 
   1   9   7    32126.61    32910.31    406.59 o 
   3   9   7     3300.92     3339.53     82.09 o 
   5   9   7      412.52      400.75     36.87 o 
   7   9   7      125.27       75.29     33.37 o 
   9   9   7     1687.79     1687.44     90.76 o 
  11   9   7     4342.52     3931.18    341.03 o 
  13   9   7     4653.21     4339.07    221.05 o 
  15   9   7     3010.94     3107.26    192.57 o 
  17   9   7      170.22      293.06    125.61 o 
  19   9   7      143.53      217.97    311.85 o 
 -24  10   7      552.85      499.82    297.79 o 
 -22  10   7      921.22      748.50    132.44 o 
 -20  10   7     2747.01     2876.60    317.03 o 
 -18  10   7     2078.72     2107.44    146.41 o 
 -16  10   7     2147.72     2399.71    181.76 o 
 -14  10   7     9493.43     9087.25    212.94 o 
 -12  10   7    31214.79    33810.18    673.38 o 
 -10  10   7     4298.60     3956.95    136.30 o 
  -8  10   7       24.60      -46.82     46.82 o 
  -6  10   7    38883.31    41479.60    529.95 o 
  -4  10   7    18045.58    18754.21    250.86 o 
  -2  10   7     4925.24     4688.66     94.42 o 
   0  10   7     7939.09     8276.00    201.45 o 
   2  10   7     1363.14     1001.47    107.13 o 
   4  10   7      181.99      130.45     40.89 o 
   6  10   7    28897.91    29777.97    433.67 o 
   8  10   7     7745.69     8673.56    227.09 o 
  10  10   7     8337.67     8530.72    253.84 o 
  12  10   7     1947.80     2125.91    291.45 o 
  14  10   7      643.77      529.69    120.57 o 
  16  10   7     3250.93     3383.69    226.98 o 
  18  10   7     4169.16     4284.59    258.70 o 
  20  10   7     2454.81     1795.93    232.49 o 
 -25  11   7      682.85      507.91    168.13 o 
 -23  11   7        2.79      -77.16    210.66 o 
 -21  11   7      785.74      697.66    138.56 o 
 -19  11   7     5417.54     5067.01    234.78 o 
 -17  11   7     8414.02     8622.13    254.51 o 
 -15  11   7     1846.15     1528.32    107.17 o 
 -13  11   7     8143.58     7970.26    318.70 o 
 -11  11   7    37355.57    40287.07    551.59 o 
  -9  11   7    11392.31    11593.79    280.15 o 
  -7  11   7      841.15      846.55     51.38 o 
  -5  11   7      127.90       72.57     42.14 o 
  -3  11   7     7717.08     7502.90    125.09 o 
  -1  11   7    17395.58    17589.87    248.37 o 
   1  11   7     8670.81     9494.79    171.17 o 
   3  11   7     2350.98     2399.90     78.16 o 
   5  11   7      363.82      211.79     40.25 o 
   7  11   7     1649.27     1774.21    148.87 o 
   9  11   7     3327.45     3089.23    177.82 o 
  11  11   7     2339.30     2475.27    147.50 o 
  13  11   7        0.70       42.72     85.13 o 
  15  11   7       24.05       74.54    256.17 o 
  17  11   7      337.39       43.64    220.39 o 
  19  11   7      405.37     -257.16    257.16 o 
 -24  12   7        0.72       -7.21    209.83 o 
 -22  12   7      212.62      311.62    174.14 o 
 -20  12   7      559.83      703.53    138.02 o 
 -18  12   7       12.24      -37.94     93.69 o 
 -16  12   7      157.21       20.06    212.02 o 
 -14  12   7     1096.58      777.41     93.59 o 
 -12  12   7      139.42       98.41     53.73 o 
 -10  12   7     3103.78     3098.61    188.23 o 
  -8  12   7      439.41      420.67     52.35 o 
  -6  12   7      679.71      515.29     57.41 o 
  -4  12   7    10381.28     9998.72    164.54 o 
  -2  12   7    15669.56    15776.57    242.34 o 
   0  12   7     1256.56      942.64     70.01 o 
   2  12   7       68.80       92.42     70.65 o 
   4  12   7     9557.34     8664.51    166.86 o 
   6  12   7     5410.50     5499.88    171.09 o 
   8  12   7      500.83      410.91     40.48 o 
  10  12   7      112.55      -23.95     89.64 o 
  12  12   7       88.09      -65.94     65.94 o 
  14  12   7     1254.46     1022.38    347.25 o 
  16  12   7        5.52     -103.57    160.33 o 
  18  12   7      803.27      687.15    257.99 o 
 -23  13   7       16.43     1098.48    388.96 o 
 -21  13   7       22.42     -171.78    171.78 o 
 -19  13   7        0.11      -73.34     87.33 o 
 -17  13   7        9.21      108.42     89.02 o 
 -15  13   7      362.89      248.53    160.97 o 
 -13  13   7      556.17      543.53     78.48 o 
 -11  13   7     3533.26     3437.49    138.15 o 
  -9  13   7      573.45      364.40     95.62 o 
  -7  13   7      165.35      220.77     83.28 o 
  -5  13   7      184.50       61.97     57.68 o 
  -3  13   7     3116.68     2966.49    132.75 o 
  -1  13   7     6150.97     6296.58    194.49 o 
   1  13   7     6493.43     7373.10    363.94 o 
   3  13   7     2461.31     2196.80     82.17 o 
   5  13   7     6197.75     5759.56    379.25 o 
   7  13   7     7407.48     6836.41    266.44 o 
   9  13   7       20.04       70.45    129.02 o 
  11  13   7      863.46      501.91    250.05 o 
  13  13   7     4499.28     4170.89    240.36 o 
  15  13   7     1776.41     1586.46    275.35 o 
  17  13   7       53.33     -207.26    223.36 o 
 -22  14   7      540.81      528.15    303.32 o 
 -20  14   7      143.85      118.01    181.76 o 
 -18  14   7      442.92      334.07    156.51 o 
 -16  14   7      656.70      527.34    154.76 o 
 -14  14   7      901.75      980.86    146.24 o 
 -12  14   7     2373.99     2096.23    251.98 o 
 -10  14   7     1310.91     1393.17    164.20 o 
  -8  14   7       78.85       23.14     55.91 o 
  -6  14   7      330.46      119.79     64.84 o 
  -4  14   7      258.56      250.27     65.63 o 
  -2  14   7     1679.18     1674.41     92.99 o 
   0  14   7     4110.35     3869.09    127.66 o 
   2  14   7     3520.03     3231.26    118.58 o 
   4  14   7      370.47      392.38     95.65 o 
   6  14   7      714.08      710.96    210.92 o 
   8  14   7      860.91      557.11    130.47 o 
  10  14   7     1565.19     1188.07    172.43 o 
  12  14   7       34.52      113.67    183.76 o 
  14  14   7      350.07      318.85    341.68 o 
  16  14   7        0.78      196.15    189.80 o 
 -19  15   7      785.25      279.82    222.65 o 
 -17  15   7        1.88     -103.30    176.57 o 
 -15  15   7       33.78       89.52    211.73 o 
 -13  15   7       23.71      -55.21    143.60 o 
 -11  15   7      525.62      495.61    291.37 o 
  -9  15   7      798.32      786.62    141.45 o 
  -7  15   7     6387.02     5647.89    189.09 o 
  -5  15   7     9249.47     9649.25    465.70 o 
  -3  15   7     1778.34     1525.00    108.02 o 
  -1  15   7     2307.77     2207.63    195.24 o 
   1  15   7     4624.01     4412.24    189.46 o 
   3  15   7     7170.77     6949.49    284.88 o 
   5  15   7     3178.21     3367.62    209.55 o 
   7  15   7      274.12      420.55    149.24 o 
   9  15   7      226.34      415.09    196.77 o 
  11  15   7     1519.37     1737.47    732.55 o 
  13  15   7     3692.36     3980.88    514.97 o 
  15  15   7     2319.20     2430.29    325.91 o 
 -18  16   7      869.47     1139.84    266.35 o 
 -16  16   7     1720.21     1587.67    272.31 o 
 -14  16   7      116.04       84.35    111.79 o 
 -12  16   7       12.76       48.07    142.39 o 
 -10  16   7        5.01       56.32    117.29 o 
  -8  16   7     1135.75      986.15    104.86 o 
  -6  16   7      967.39      596.56    122.24 o 
  -4  16   7     6644.86     6705.97    378.28 o 
  -2  16   7     8698.67     9197.96    262.11 o 
   0  16   7     5385.18     5427.30    248.97 o 
   2  16   7      323.12      247.11    129.02 o 
   4  16   7     1213.07     1129.28    268.62 o 
   6  16   7     8728.18     9116.13    372.10 o 
   8  16   7     5311.85     5241.29    326.24 o 
  10  16   7     3062.47     2702.03    306.34 o 
  12  16   7      228.66       17.26    222.11 o 
 -17  17   7     1637.22     1813.34    298.91 o 
 -15  17   7      288.20      173.17    182.32 o 
 -13  17   7      229.12       99.42    183.84 o 
 -11  17   7     5589.45     5540.83    329.24 o 
  -9  17   7     9957.86    11104.44    449.54 o 
  -7  17   7     4961.69     5210.27    318.77 o 
  -5  17   7      321.41      179.10     98.16 o 
  -3  17   7      324.19      257.74     86.29 o 
  -1  17   7     4283.10     4046.06    290.69 o 
   1  17   7    10509.92     9950.47    405.58 o 
   3  17   7     7301.36     7284.10    329.89 o 
   5  17   7     1859.66     1551.19    174.01 o 
   7  17   7      424.77      472.41    202.56 o 
   9  17   7      150.43       64.73    173.01 o 
  11  17   7     2055.99     1805.79    253.57 o 
 -14  18   7     3453.64     3561.53    475.26 o 
 -12  18   7     2270.20     2009.48    265.24 o 
 -10  18   7     1029.38     1265.50    209.37 o 
  -8  18   7      373.39      148.18    147.76 o 
  -6  18   7     1283.69      940.51    242.66 o 
  -4  18   7     3650.02     3689.16    260.87 o 
  -2  18   7     5246.64     5190.83    382.55 o 
   0  18   7     5701.18     5069.63    264.26 o 
   2  18   7     3051.56     2793.90    376.62 o 
   4  18   7       47.41     -129.35    150.75 o 
   6  18   7     6755.32     6802.53    392.91 o 
   8  18   7    18665.65    20404.05    850.20 o 
 -11  19   7     7697.28     7710.91    388.92 o 
  -9  19   7    10400.58    11155.06    626.36 o 
  -7  19   7     2251.94     2454.91    268.14 o 
  -5  19   7       27.27     -188.29    230.02 o 
  -3  19   7     1007.61     1005.98    165.47 o 
  -1  19   7     3951.64     3850.05    274.17 o 
   1  19   7     4817.14     4302.43    318.79 o 
   3  19   7     4619.66     3776.33    319.21 o 
   5  19   7     1798.27     1305.28    361.85 o 
   7  19   7      371.94     -205.76    205.76 o 
  -8  20   7     1063.65      555.54    334.37 o 
  -6  20   7      385.83      293.31    335.73 o 
  -4  20   7     3620.87     2992.48    363.37 o 
  -2  20   7     7355.71     6802.89    477.44 o 
   0  20   7     6933.40     7912.56    418.41 o 
   2  20   7      401.26      292.66    176.09 o 
 -28   0   8     2358.95     1394.79    407.14 o 
 -26   0   8    13729.32    15825.42    708.66 o 
 -24   0   8     6202.26     5926.67    339.69 o 
 -22   0   8     3298.26     3422.98    194.67 o 
 -20   0   8     2211.22     2418.35    158.54 o 
 -18   0   8    26639.64    27568.11   1400.89 o 
 -16   0   8    37079.87    38523.30    793.46 o 
 -14   0   8    14619.97    14789.70    326.95 o 
 -12   0   8    71934.87    75526.36   1237.55 o 
 -10   0   8      827.95      808.91     95.67 o 
  -8   0   8   217567.08   224985.17   3464.03 o 
  -6   0   8   293049.31   309578.50   4558.36 o 
  -4   0   8   137907.83   133064.34   2006.38 o 
  -2   0   8     3809.59     4097.36    194.30 o 
   0   0   8     1728.45     1416.27    100.86 o 
   2   0   8   159698.20   157700.08   2199.53 o 
   4   0   8   116378.76   115776.09   1701.44 o 
   6   0   8    10209.19    10245.33    195.56 o 
   8   0   8     2029.81     2074.00    111.57 o 
  10   0   8    10183.02    10031.45    727.51 o 
  12   0   8    12626.54    12161.00    674.12 o 
  14   0   8      882.31      666.37    104.57 o 
  16   0   8     5190.08     5017.50    305.35 o 
  18   0   8     1091.06      828.74    215.01 o 
  20   0   8      488.04      -55.57    204.88 o 
  22   0   8       15.43     -311.47    459.79 o 
 -29   1   8     1224.29     1153.27    197.75 o 
 -27   1   8      938.89      517.00    156.19 o 
 -25   1   8     8401.99     8777.19    291.37 o 
 -23   1   8    11510.51    13086.39    370.36 o 
 -21   1   8     5401.63     5871.82    196.74 o 
 -19   1   8     4015.65     3939.21    132.74 o 
 -17   1   8       71.53       70.03     51.45 o 
 -15   1   8     5808.61     5309.02    133.57 o 
 -13   1   8    21951.31    21663.58    306.54 o 
 -11   1   8    47922.22    48881.98    551.54 o 
  -9   1   8       27.78       49.44     25.31 o 
  -7   1   8    25874.74    28186.23    311.56 o 
  -5   1   8     2615.92     2505.39     62.71 o 
  -3   1   8   197083.86   200004.27   2260.16 o 
  -1   1   8    53857.63    53490.68    614.73 o 
   1   1   8    35405.75    35868.53    380.03 o 
   3   1   8     8950.02     8438.53    125.30 o 
   5   1   8     7191.06     7475.81    119.49 o 
   7   1   8    11800.92    11529.97    185.68 o 
   9   1   8     9549.07    10014.58    182.07 o 
  11   1   8    12100.71    12590.92    238.11 o 
  13   1   8       80.58       23.58     57.10 o 
  15   1   8     6263.82     6125.83    211.67 o 
  17   1   8     2974.29     2193.29    165.88 o 
  19   1   8     2704.44     2769.03    273.81 o 
  21   1   8     5492.24     5232.70    432.12 o 
 -28   2   8       16.06       56.28    164.64 o 
 -26   2   8     3459.14     2806.58    184.36 o 
 -24   2   8     5049.41     5628.25    354.25 o 
 -22   2   8     2989.72     2632.02    186.25 o 
 -20   2   8     2131.15     1671.58    106.60 o 
 -18   2   8     9335.65    10065.40    199.34 o 
 -16   2   8    32056.65    32732.88    468.75 o 
 -14   2   8    51854.10    52092.16    683.45 o 
 -12   2   8     6004.30     5236.69    110.07 o 
 -10   2   8    31705.91    31626.25    437.80 o 
  -8   2   8    82044.47    85366.41    853.89 o 
  -6   2   8   140329.77   137965.53   1419.13 o 
  -4   2   8    24261.23    23959.14    280.59 o 
  -2   2   8     3907.55     4825.14     87.21 o 
   0   2   8    16215.11    15695.40    246.00 o 
   2   2   8    22994.70    22208.39    262.97 o 
   4   2   8    36837.81    34880.96    432.13 o 
   6   2   8    57152.13    57434.50    910.44 o 
   8   2   8       40.36       -4.98     39.78 o 
  10   2   8     3700.69     3546.59    266.32 o 
  12   2   8    22026.09    22699.83    410.05 o 
  14   2   8     3359.32     3036.60    203.88 o 
  16   2   8     2367.19     2126.67    156.69 o 
  18   2   8      327.34      309.91    173.84 o 
  20   2   8      653.96      606.28    350.73 o 
  22   2   8        4.96      113.36    237.92 o 
 -27   3   8       11.32       98.51    177.29 o 
 -25   3   8     1440.99     1091.97    263.54 o 
 -23   3   8      830.60      870.48    178.33 o 
 -21   3   8     9138.67     8949.55    241.98 o 
 -19   3   8    28176.63    29507.73    655.30 o 
 -17   3   8      244.16      211.19     56.74 o 
 -15   3   8    14841.61    14952.55    320.05 o 
 -13   3   8    41153.42    41622.12    538.93 o 
 -11   3   8    98179.95   102275.77   1492.59 o 
  -9   3   8    30689.08    30204.77    341.89 o 
  -7   3   8       95.13       54.35     33.76 o 
  -5   3   8    26839.26    26579.48    414.25 o 
  -3   3   8    30897.96    33728.37    591.99 o 
  -1   3   8     8837.97     8836.19    158.20 o 
   1   3   8     1574.08     1211.72     37.87 o 
   3   3   8    11308.18    10755.45    152.85 o 
   5   3   8       39.12       42.89     46.24 o 
   7   3   8    10101.39    10343.92    221.79 o 
   9   3   8    14908.43    15894.10    262.54 o 
  11   3   8    12717.76    13465.91    249.04 o 
  13   3   8      213.45      118.78     87.35 o 
  15   3   8      136.98      197.57    101.99 o 
  17   3   8     2631.67     2805.77    241.70 o 
  19   3   8     4482.84     4182.30    325.91 o 
  21   3   8     1329.29     1360.88    243.38 o 
 -28   4   8      440.91      -83.15    203.60 o 
 -26   4   8      767.05      575.18    171.63 o 
 -24   4   8     1572.99     1443.50    155.43 o 
 -22   4   8      204.71      145.56     84.42 o 
 -20   4   8     3015.48     3152.50    151.19 o 
 -18   4   8     3118.19     2781.46    145.36 o 
 -16   4   8    25023.84    25580.71    448.55 o 
 -14   4   8    11326.77    10863.73    276.81 o 
 -12   4   8      737.48      719.45     55.51 o 
 -10   4   8     9013.26     9310.19    152.45 o 
  -8   4   8    13684.32    12668.45    189.86 o 
  -6   4   8    23620.89    24092.70    437.10 o 
  -4   4   8    91371.52    91055.62    952.68 o 
  -2   4   8     9182.52     9940.45    132.92 o 
   0   4   8     2363.49     2194.90     51.41 o 
   2   4   8    12164.60    12402.46    181.30 o 
   4   4   8    23179.13    24630.45    410.10 o 
   6   4   8     7834.99     7565.22    188.18 o 
   8   4   8        2.56       77.82     34.08 o 
  10   4   8     4264.39     4170.44    173.84 o 
  12   4   8     2410.35     2162.05    108.22 o 
  14   4   8     1663.95     1402.22    106.84 o 
  16   4   8     1282.20     1173.27    154.26 o 
  18   4   8     1074.83      913.64    141.69 o 
  20   4   8      207.25      262.94    201.81 o 
  22   4   8      305.83      178.93    241.79 o 
 -27   5   8      197.82       72.02    222.89 o 
 -25   5   8      522.81      678.00    158.42 o 
 -23   5   8      369.59      117.27    110.51 o 
 -21   5   8      430.49      333.18     92.27 o 
 -19   5   8      690.68      700.01     95.03 o 
 -17   5   8     1513.94     1157.48     95.88 o 
 -15   5   8        8.64      102.20     48.19 o 
 -13   5   8       27.82        7.42     45.14 o 
 -11   5   8     8897.27     9102.16    151.48 o 
  -9   5   8    33880.87    33941.78    409.54 o 
  -7   5   8     4107.57     3985.38    117.75 o 
  -5   5   8      129.28      103.33     29.63 o 
  -3   5   8    57658.53    59814.02    575.52 o 
  -1   5   8    50760.76    51142.69    512.73 o 
   1   5   8     3018.25     2747.81     71.73 o 
   3   5   8      635.47      488.30     42.60 o 
   5   5   8    43067.64    45135.63    583.51 o 
   7   5   8     5078.22     5280.36    138.76 o 
   9   5   8     5602.56     5656.51    219.22 o 
  11   5   8       35.06       83.33     53.11 o 
  13   5   8     2868.79     2739.78    129.05 o 
  15   5   8       20.15       18.66    105.98 o 
  17   5   8       56.34      105.54    182.19 o 
  19   5   8      513.19      459.74    158.53 o 
  21   5   8     1299.51      857.23    197.33 o 
 -28   6   8      372.10      150.15    320.15 o 
 -26   6   8      241.99      380.89    153.13 o 
 -24   6   8       82.04      216.92    156.28 o 
 -22   6   8      213.47      408.62    116.42 o 
 -20   6   8      114.89       40.08     84.99 o 
 -18   6   8      433.90      371.02     94.24 o 
 -16   6   8       29.34       51.13     53.95 o 
 -14   6   8     1781.72     1743.42     78.99 o 
 -12   6   8     3664.90     3950.14    189.25 o 
 -10   6   8     2722.16     2525.37     84.29 o 
  -8   6   8     2711.21     2566.54     67.62 o 
  -6   6   8     2569.47     2386.47     69.15 o 
  -4   6   8     1813.71     1943.63     44.59 o 
  -2   6   8       32.05       80.36     27.32 o 
   0   6   8    17618.87    17981.43    202.74 o 
   2   6   8     9594.83    10182.76    208.52 o 
   4   6   8      180.16      133.74     36.68 o 
   6   6   8     3522.65     3388.84    106.51 o 
   8   6   8     3725.86     3349.30    114.33 o 
  10   6   8        3.33       64.17     68.00 o 
  12   6   8        0.88       29.54     53.92 o 
  14   6   8      251.89      350.28    123.66 o 
  16   6   8      185.06      195.97    131.06 o 
  18   6   8     1324.37     1170.31    240.19 o 
  20   6   8       10.67      225.81    157.67 o 
 -27   7   8     1225.61     1049.86    191.98 o 
 -25   7   8     1143.01     1114.37    196.24 o 
 -23   7   8      567.87      461.56    138.11 o 
 -21   7   8      366.14      193.08    123.60 o 
 -19   7   8       73.24       61.09     77.41 o 
 -17   7   8     2933.25     2416.68    126.68 o 
 -15   7   8    11997.89    12751.82    268.66 o 
 -13   7   8      110.63      123.00     56.49 o 
 -11   7   8       58.05       92.70     61.87 o 
  -9   7   8       30.08       21.47     23.74 o 
  -7   7   8     5315.90     5173.67     88.12 o 
  -5   7   8     9864.42    10376.52    142.49 o 
  -3   7   8     6483.73     6496.27    114.91 o 
  -1   7   8     2376.07     2750.01     63.27 o 
   1   7   8     4012.91     3916.11    160.78 o 
   3   7   8      726.93      821.73     60.36 o 
   5   7   8    13673.10    13803.81    248.82 o 
   7   7   8    17535.77    18349.75    297.06 o 
   9   7   8      385.05      310.90     77.71 o 
  11   7   8     3015.43     3008.63    131.77 o 
  13   7   8     9160.10     9184.50    519.74 o 
  15   7   8      906.51      712.03    131.08 o 
  17   7   8        0.55       83.76    142.06 o 
  19   7   8        9.27     -147.04    147.04 o 
  21   7   8     1039.59     1391.94    242.62 o 
 -26   8   8     2829.20     2755.81    249.60 o 
 -24   8   8     1767.77     1671.19    187.65 o 
 -22   8   8      245.77      382.16    181.76 o 
 -20   8   8     3866.14     3931.09    191.89 o 
 -18   8   8      700.17      485.53    108.99 o 
 -16   8   8     1025.83      780.37     89.22 o 
 -14   8   8    12213.00    12265.62    254.22 o 
 -12   8   8     1691.74     1601.15     92.70 o 
 -10   8   8      375.60      384.44     58.74 o 
  -8   8   8     5200.32     5702.00    159.49 o 
  -6   8   8    23575.61    23513.96    307.58 o 
  -4   8   8    18368.41    18314.88    227.79 o 
  -2   8   8    15363.21    15804.22    206.22 o 
   0   8   8     1550.12     1036.52    101.83 o 
   2   8   8    12338.93    12976.79    202.48 o 
   4   8   8    24044.43    25150.75    361.05 o 
   6   8   8     2427.67     2877.91    120.67 o 
   8   8   8     5073.81     5250.42    251.12 o 
  10   8   8      174.97      232.33     71.12 o 
  12   8   8      958.73      586.13    186.62 o 
  14   8   8     1003.91      992.93    138.65 o 
  16   8   8      504.18      548.83    150.82 o 
  18   8   8       22.31      -82.64    193.93 o 
  20   8   8        3.91      -60.74    178.28 o 
 -25   9   8     4797.77     4083.93    286.87 o 
 -23   9   8     4540.82     5093.50    263.11 o 
 -21   9   8     1288.16     1274.27    204.82 o 
 -19   9   8      256.32       78.01     99.00 o 
 -17   9   8     7344.85     7566.90    392.00 o 
 -15   9   8     6128.50     5666.05    200.38 o 
 -13   9   8     2746.62     2772.16     90.97 o 
 -11   9   8     2556.10     2490.89    131.66 o 
  -9   9   8     3778.99     3535.25     93.47 o 
  -7   9   8     7130.24     7385.60    139.12 o 
  -5   9   8      604.20      421.95     49.67 o 
  -3   9   8       21.46       -2.91     35.09 o 
  -1   9   8    20191.71    20791.24    273.10 o 
   1   9   8      767.38      526.79     48.23 o 
   3   9   8      321.80      133.52     51.14 o 
   5   9   8      171.59      219.01     50.09 o 
   7   9   8        5.94      -49.92     49.92 o 
   9   9   8        4.47      -72.79     72.79 o 
  11   9   8     3458.03     3562.90    184.85 o 
  13   9   8     6085.33     6463.17    297.66 o 
  15   9   8      648.23      432.13    171.77 o 
  17   9   8        1.98      -23.46    116.05 o 
  19   9   8       22.76      -67.50    159.82 o 
 -24  10   8     1528.52     1679.68    183.95 o 
 -22  10   8      227.63      410.89    134.23 o 
 -20  10   8     2086.29     2293.86    225.88 o 
 -18  10   8     5450.87     5546.54    388.94 o 
 -16  10   8    16344.82    17491.10    407.42 o 
 -14  10   8     4729.93     4757.43    154.56 o 
 -12  10   8      137.87       15.84     61.36 o 
 -10  10   8    12132.05    12112.16    275.60 o 
  -8  10   8    31329.72    33283.13    446.94 o 
  -6  10   8     9475.40    10115.41    179.17 o 
  -4  10   8     4129.79     4260.19    101.99 o 
  -2  10   8     3030.13     3032.85     84.98 o 
   0  10   8     1446.77     1201.16     56.08 o 
   2  10   8    32655.66    33959.17    424.53 o 
   4  10   8    11953.01    12478.01    290.08 o 
   6  10   8    13937.83    13818.67    234.48 o 
   8  10   8     3682.95     4036.17    148.02 o 
  10  10   8        0.99       99.14     79.23 o 
  12  10   8     1995.42     1724.68    153.05 o 
  14  10   8     6007.62     5866.80    280.86 o 
  16  10   8     4472.38     3966.28    258.25 o 
  18  10   8     1666.10     1410.58    206.47 o 
 -25  11   8      763.54      649.38    228.72 o 
 -23  11   8     5453.85     5422.00    329.07 o 
 -21  11   8     8056.81     8960.50    332.24 o 
 -19  11   8     4072.49     3449.38    257.11 o 
 -17  11   8      475.76      307.87    106.23 o 
 -15  11   8     5511.30     5357.19    182.07 o 
 -13  11   8    24359.93    26962.63    521.93 o 
 -11  11   8    21300.47    22369.93    345.10 o 
  -9  11   8     2471.06     2099.33    108.75 o 
  -7  11   8     2947.17     2891.29    118.82 o 
  -5  11   8     8313.39     8154.67    152.67 o 
  -3  11   8    12301.46    12970.88    196.88 o 
  -1  11   8     4864.89     4866.76    118.74 o 
   1  11   8     9438.22     9339.50    170.86 o 
   3  11   8     5351.38     5457.16    143.38 o 
   5  11   8       18.87      -25.72     62.08 o 
   7  11   8     1828.36     1866.12    130.38 o 
   9  11   8    14373.04    15313.60    399.11 o 
  11  11   8    21121.98    22912.66    536.19 o 
  13  11   8     6072.12     6436.21    273.52 o 
  15  11   8      586.94      612.70    141.78 o 
  17  11   8     2911.40     2771.91    241.96 o 
 -24  12   8      395.67      193.07    209.59 o 
 -22  12   8      195.08     -101.65    226.93 o 
 -20  12   8     2902.07     3116.52    284.43 o 
 -18  12   8    10012.19    10710.00    344.54 o 
 -16  12   8    13684.43    14414.32    458.90 o 
 -14  12   8      859.39      730.14    119.12 o 
 -12  12   8       19.46      -30.67     62.70 o 
 -10  12   8     3973.76     3720.94    159.06 o 
  -8  12   8    11230.63    11984.59    328.40 o 
  -6  12   8    11244.17    11423.09    205.42 o 
  -4  12   8     3465.79     3504.95    113.21 o 
  -2  12   8      603.39      457.80     81.78 o 
   0  12   8      323.32      360.19     51.50 o 
   2  12   8    11487.83    12011.33    599.22 o 
   4  12   8     4804.61     4792.13    145.54 o 
   6  12   8    10289.57    10536.67    240.75 o 
   8  12   8     1414.90     1647.01    112.29 o 
  10  12   8       53.18      236.15     76.68 o 
  12  12   8     4829.49     5014.44    291.79 o 
  14  12   8     8866.61     8475.64    425.91 o 
  16  12   8     3652.54     3162.19    397.14 o 
 -23  13   8     6612.76     6991.40    471.45 o 
 -21  13   8     4318.25     4353.35    309.03 o 
 -19  13   8     1705.49     1628.17    195.89 o 
 -17  13   8        0.35      -64.25    124.35 o 
 -15  13   8      137.84      184.31     95.53 o 
 -13  13   8    11383.63    11979.42    369.58 o 
 -11  13   8    18263.77    19707.01    603.71 o 
  -9  13   8     4131.63     4397.65    151.61 o 
  -7  13   8      647.47      583.73     69.36 o 
  -5  13   8     5154.34     4867.76    132.53 o 
  -3  13   8    16488.75    17158.61    281.11 o 
  -1  13   8    39123.51    40591.41    611.49 o 
   1  13   8     7375.18     7896.13    224.34 o 
   3  13   8       11.37       -5.68    152.43 o 
   5  13   8     5066.72     4526.01    208.09 o 
   7  13   8    13933.78    14408.63    330.81 o 
   9  13   8     6698.85     6159.42    269.19 o 
  11  13   8     4198.31     3570.85    251.13 o 
  13  13   8     1065.72      566.86    347.46 o 
  15  13   8       61.95      104.04    301.30 o 
 -22  14   8     1468.36     1240.25    215.13 o 
 -20  14   8     6846.58     8104.01    523.65 o 
 -18  14   8     4475.89     5099.75    295.22 o 
 -16  14   8     2818.20     2718.89    164.33 o 
 -14  14   8     1042.31      880.81    183.84 o 
 -12  14   8        2.75       55.62    177.47 o 
 -10  14   8     1951.14     1794.24    135.21 o 
  -8  14   8     4929.50     4981.53    200.76 o 
  -6  14   8    14166.72    14523.58    342.77 o 
  -4  14   8    10051.55    10481.38    265.69 o 
  -2  14   8      473.83      418.88     84.13 o 
   0  14   8     2224.14     2054.64    179.40 o 
   2  14   8    11320.06    11354.92    295.38 o 
   4  14   8     7391.38     7828.35    279.63 o 
   6  14   8     2573.75     2034.73    168.65 o 
   8  14   8        3.03      -41.38    116.65 o 
  10  14   8      245.19       99.02    126.65 o 
  12  14   8     2066.09     1444.16    194.94 o 
  14  14   8     3567.68     3519.38    315.05 o 
 -19  15   8     2849.90     2262.35    258.63 o 
 -17  15   8       67.07     -178.61    178.61 o 
 -15  15   8     1321.94     1366.77    221.81 o 
 -13  15   8     1446.20     1429.83    204.38 o 
 -11  15   8    17385.15    17678.47    458.53 o 
  -9  15   8    18181.71    19563.55    490.88 o 
  -7  15   8     1309.86     1400.52    128.40 o 
  -5  15   8     1639.62     1372.14    113.42 o 
  -3  15   8    13459.34    14251.69    417.25 o 
  -1  15   8    13879.91    14813.57    374.05 o 
   1  15   8    10014.01    10361.33    313.24 o 
   3  15   8       21.27      -33.76    119.42 o 
   5  15   8     6267.54     6321.15    298.49 o 
   7  15   8     7554.38     8222.01    457.41 o 
   9  15   8     6510.10     7805.81    512.08 o 
  11  15   8     1069.45      595.00    211.47 o 
  13  15   8       93.09     -155.67    431.04 o 
 -18  16   8      800.45      833.87    216.32 o 
 -16  16   8     4542.33     4352.21    364.15 o 
 -14  16   8     3761.18     3585.41    327.56 o 
 -12  16   8      335.39      347.76    149.95 o 
 -10  16   8     6007.82     6269.64    305.71 o 
  -8  16   8     6836.94     7569.06    342.53 o 
  -6  16   8      540.67      412.10    171.27 o 
  -4  16   8       29.29      -13.79     77.43 o 
  -2  16   8      292.13      119.63     80.05 o 
   0  16   8        2.10        3.32     74.33 o 
   2  16   8      282.65      302.26    194.10 o 
   4  16   8     1465.10     1518.22    355.68 o 
   6  16   8     3918.60     3254.09    265.28 o 
   8  16   8     3591.39     3373.37    281.96 o 
  10  16   8       92.27       25.52    179.86 o 
  12  16   8     1281.11      944.91    257.45 o 
 -17  17   8      384.08      273.66    260.54 o 
 -15  17   8      353.15     -207.91    207.91 o 
 -13  17   8     4184.05     4567.04    331.70 o 
 -11  17   8     5723.09     5875.77    350.56 o 
  -9  17   8     2972.25     2699.76    344.15 o 
  -7  17   8       74.53       57.87    130.80 o 
  -5  17   8     3860.69     4144.49    337.30 o 
  -3  17   8     3730.40     3620.91    376.47 o 
  -1  17   8     2478.17     2907.72    156.00 o 
   1  17   8     1577.04     1683.97    200.80 o 
   3  17   8      347.82      234.64    196.40 o 
   5  17   8     1476.56     1253.63    337.09 o 
   7  17   8     4170.95     4517.58    312.25 o 
   9  17   8     2925.38     2679.99    401.30 o 
 -14  18   8       11.80        5.17    169.07 o 
 -12  18   8       27.70       78.62    172.72 o 
 -10  18   8        1.79     -168.41    168.41 o 
  -8  18   8      202.75       -1.86    277.88 o 
  -6  18   8      212.61      137.31     88.28 o 
  -4  18   8       44.12       44.36    103.05 o 
  -2  18   8       87.62      -16.52    279.73 o 
   0  18   8      273.82       43.72    141.91 o 
   2  18   8      711.44      746.96    421.48 o 
   4  18   8       27.84     -169.47    169.47 o 
   6  18   8      327.39      316.67    163.21 o 
   8  18   8       97.15      501.04    226.95 o 
 -11  19   8       50.91      195.41    179.23 o 
  -9  19   8       64.35       55.46    161.59 o 
  -7  19   8      256.28      208.86    209.33 o 
  -5  19   8      104.50       14.19    171.10 o 
  -3  19   8      985.66      827.75    181.37 o 
  -1  19   8     1296.00      801.58    211.04 o 
   1  19   8      264.20      361.52    189.40 o 
   3  19   8      296.58      228.00    224.32 o 
   5  19   8     1216.88     1102.73    257.34 o 
  -6  20   8      490.15       78.08    295.90 o 
  -4  20   8      911.72      496.18    338.55 o 
  -2  20   8       91.41     -266.06    266.06 o 
   0  20   8      149.10      147.79    381.28 o 
 -29   1   9       49.90       52.53    125.15 o 
 -27   1   9     2053.54     1989.18    178.73 o 
 -25   1   9     4064.43     4358.19    334.55 o 
 -23   1   9      528.03      200.20     88.61 o 
 -21   1   9     2210.23     1935.66    100.62 o 
 -19   1   9    14625.73    15416.03    294.43 o 
 -17   1   9     1087.23      913.37     82.95 o 
 -15   1   9      595.09      430.57    102.33 o 
 -13   1   9     2855.80     2372.54     76.98 o 
 -11   1   9      439.55      339.97     41.95 o 
  -9   1   9     3569.00     2963.53     74.50 o 
  -7   1   9    13325.06    13629.13    197.00 o 
  -5   1   9    31552.67    32287.32    404.59 o 
  -3   1   9    34929.04    36629.48    464.80 o 
  -1   1   9      329.57      142.68     29.97 o 
   1   1   9     7541.73     6747.74    119.46 o 
   3   1   9       86.67      117.53     40.10 o 
   5   1   9     6332.16     5807.57    140.42 o 
   7   1   9       33.90       96.13     34.04 o 
   9   1   9     3177.05     3403.23     93.02 o 
  11   1   9     1810.29     1481.80     77.20 o 
  13   1   9       51.00      -20.18     61.44 o 
  15   1   9      361.18       68.59     79.54 o 
  17   1   9       89.96       38.59    168.05 o 
  19   1   9      271.12      329.36    284.30 o 
  21   1   9      580.33      126.58    205.81 o 
 -28   2   9       41.38      124.38    158.23 o 
 -26   2   9     1441.37     1503.23    234.42 o 
 -24   2   9     1643.87     1525.34    136.46 o 
 -22   2   9     1557.24     1578.53    136.80 o 
 -20   2   9     1510.49     1629.44     87.09 o 
 -18   2   9       32.49       50.76     55.66 o 
 -16   2   9      594.67      518.71     56.06 o 
 -14   2   9     1025.12      913.40     62.73 o 
 -12   2   9      838.00      922.12     54.06 o 
 -10   2   9     1950.36     1520.21     50.74 o 
  -8   2   9    31663.44    33073.37    441.01 o 
  -6   2   9    41543.07    42179.12    536.60 o 
  -4   2   9     9441.30     9449.68    137.83 o 
  -2   2   9     1495.24     1366.52     88.20 o 
   0   2   9    28092.17    27296.45    440.80 o 
   2   2   9    18878.49    19197.95    235.77 o 
   4   2   9      147.24      133.19     47.31 o 
   6   2   9        8.00      -30.50     44.98 o 
   8   2   9      935.49      880.44    105.33 o 
  10   2   9     5295.18     5383.24    132.49 o 
  12   2   9     5658.50     5487.66    161.92 o 
  14   2   9     3439.82     3049.16    151.04 o 
  16   2   9      757.27      502.77    151.25 o 
  18   2   9       16.88      -86.72    140.87 o 
  20   2   9     1992.54     1687.00    278.16 o 
 -27   3   9     4660.93     4665.52    442.78 o 
 -25   3   9     8903.80     9674.38    320.82 o 
 -23   3   9     4954.10     5133.23    195.67 o 
 -21   3   9      700.32      443.77     84.87 o 
 -19   3   9     6126.62     6653.00    267.41 o 
 -17   3   9    18213.55    18863.25    391.62 o 
 -15   3   9    47181.22    49310.25    699.92 o 
 -13   3   9     6814.58     6428.23    151.78 o 
 -11   3   9     7160.77     6929.94    125.20 o 
  -9   3   9     2600.75     2089.30     52.37 o 
  -7   3   9    16265.94    16814.22    228.04 o 
  -5   3   9    79073.49    80736.32    824.21 o 
  -3   3   9    28138.21    29113.49    337.18 o 
  -1   3   9     1930.45     1689.66    125.67 o 
   1   3   9     4440.11     4263.31    121.38 o 
   3   3   9     4613.98     4002.06     83.09 o 
   5   3   9       29.22       21.87     73.00 o 
   7   3   9    10146.66     9433.15    231.21 o 
   9   3   9      230.82      266.98     51.59 o 
  11   3   9       60.80       65.21     91.84 o 
  13   3   9      121.03      127.85     69.92 o 
  15   3   9     6101.31     6099.80    294.18 o 
  17   3   9     2099.33     1971.31    217.13 o 
  19   3   9     1057.77      811.69    183.86 o 
  21   3   9      748.77      570.21    231.98 o 
 -28   4   9      132.12       92.50    174.07 o 
 -26   4   9      477.83      279.59    180.93 o 
 -24   4   9      320.35      253.29    121.24 o 
 -22   4   9     2120.78     2088.31    140.01 o 
 -20   4   9    13931.80    14556.33    335.95 o 
 -18   4   9    13037.90    13897.13    457.71 o 
 -16   4   9     5139.88     5538.68    168.08 o 
 -14   4   9     3009.08     2954.85    105.26 o 
 -12   4   9    16642.35    17592.14    316.63 o 
 -10   4   9    34214.89    34237.09    425.54 o 
  -8   4   9    25271.80    25026.70    323.26 o 
  -6   4   9    15853.40    15912.94    221.55 o 
  -4   4   9     2985.86     2680.20    104.48 o 
  -2   4   9      705.21      495.26     66.37 o 
   0   4   9    28484.50    28322.60    314.63 o 
   2   4   9   102871.73   109272.90   1105.80 o 
   4   4   9    20500.36    20718.06    312.67 o 
   6   4   9    21731.42    21387.61    428.38 o 
   8   4   9     3594.18     3311.20    128.06 o 
  10   4   9    28954.28    30703.42    519.22 o 
  12   4   9    29621.12    31741.78    516.34 o 
  14   4   9     8732.49     9443.61    547.20 o 
  16   4   9       32.40     -135.15    135.15 o 
  18   4   9     2833.22     2787.91    411.60 o 
  20   4   9     4932.88     4746.22    539.06 o 
 -27   5   9     3911.92     3995.43    307.22 o 
 -25   5   9     6408.15     7213.87    330.62 o 
 -23   5   9     6895.05     7601.33    284.11 o 
 -21   5   9     1467.39     1402.65    123.69 o 
 -19   5   9     1270.18     1047.95    106.07 o 
 -17   5   9    15961.35    17279.84    319.72 o 
 -15   5   9    49088.37    51389.15    750.98 o 
 -13   5   9    33975.44    33553.55    455.05 o 
 -11   5   9     2945.98     2934.54     76.29 o 
  -9   5   9     8264.35     8355.10    164.84 o 
  -7   5   9    60659.06    60307.50    777.33 o 
  -5   5   9    14542.87    14012.06    186.09 o 
  -3   5   9    14542.07    13782.74    187.66 o 
  -1   5   9    14104.69    13492.60    168.81 o 
   1   5   9    20173.01    19967.24    257.11 o 
   3   5   9    10190.49    10498.66    175.68 o 
   5   5   9     9681.62     9265.45    180.52 o 
   7   5   9    20469.76    21202.39    471.84 o 
   9   5   9    11290.79    12073.13    281.03 o 
  11   5   9     3026.34     3279.22    116.78 o 
  13   5   9     1888.79     1856.03    239.34 o 
  15   5   9     3141.69     3146.78    217.59 o 
  17   5   9     2683.53     2681.33    214.56 o 
  19   5   9      994.01      830.85    318.42 o 
  21   5   9      367.59      126.66    216.02 o 
 -28   6   9      735.13      422.62    206.17 o 
 -26   6   9       60.34      269.89    198.65 o 
 -24   6   9     3875.89     3963.15    219.52 o 
 -22   6   9     3669.72     4202.61    266.96 o 
 -20   6   9     7371.46     7492.35    222.74 o 
 -18   6   9     4758.87     4828.34    173.49 o 
 -16   6   9     1983.69     1843.41    108.74 o 
 -14   6   9      414.24      314.62     66.15 o 
 -12   6   9     5796.54     5945.05    121.17 o 
 -10   6   9      130.59      110.76     42.53 o 
  -8   6   9    67656.66    68307.99    777.63 o 
  -6   6   9    37172.54    36700.50    398.96 o 
  -4   6   9      296.96      219.35     25.54 o 
  -2   6   9    41395.40    42236.66    437.78 o 
   0   6   9    35854.66    34760.33    353.82 o 
   2   6   9    24760.85    23854.76    342.22 o 
   4   6   9    39404.59    39648.16    574.79 o 
   6   6   9      550.28      641.20     67.14 o 
   8   6   9    19048.12    19650.36    343.87 o 
  10   6   9    21206.58    23381.51    545.00 o 
  12   6   9     6950.60     7229.76    286.01 o 
  14   6   9     6735.88     7335.04    421.05 o 
  16   6   9      483.44      489.63    123.38 o 
  18   6   9     1446.98     1295.27    187.98 o 
  20   6   9     4802.73     5003.34    331.99 o 
 -27   7   9     7263.32     8297.39    629.00 o 
 -25   7   9     7680.34     8109.57    335.58 o 
 -23   7   9     3731.27     4341.13    346.24 o 
 -21   7   9     1494.69     1486.17    187.11 o 
 -19   7   9     1614.03     1478.80    172.98 o 
 -17   7   9    10156.59    11116.78    262.48 o 
 -15   7   9    14017.27    14342.89    315.63 o 
 -13   7   9    12989.76    12891.63    220.86 o 
 -11   7   9    14974.91    15133.13    245.34 o 
  -9   7   9      679.99      645.39     57.18 o 
  -7   7   9    23383.75    22781.40    311.81 o 
  -5   7   9    39131.48    39298.01    433.30 o 
  -3   7   9    38349.08    38455.49    442.58 o 
  -1   7   9    33588.52    33655.72    385.42 o 
   1   7   9     1905.13     2060.58     73.32 o 
   3   7   9    44356.24    45992.46    649.97 o 
   5   7   9    36972.20    38762.17    593.14 o 
   7   7   9    16810.71    17986.26    346.68 o 
   9   7   9     3143.63     3257.95    212.80 o 
  11   7   9       45.48        1.66     81.74 o 
  13   7   9     1590.47     1332.54    146.28 o 
  15   7   9     1645.40     1482.66    152.14 o 
  17   7   9     2788.30     3337.27    433.16 o 
  19   7   9     2285.71     1895.50    305.21 o 
 -26   8   9        0.40      182.64    166.75 o 
 -24   8   9     1579.49     1575.34    171.19 o 
 -22   8   9     3131.25     3428.68    205.83 o 
 -20   8   9     6488.43     6751.06    246.66 o 
 -18   8   9     1600.18     1291.09    131.66 o 
 -16   8   9     2222.61     2007.10    109.49 o 
 -14   8   9     1880.55     1820.86     77.63 o 
 -12   8   9     7096.34     7057.47    153.93 o 
 -10   8   9    16521.04    15946.74    351.10 o 
  -8   8   9    30585.22    30600.55    412.47 o 
  -6   8   9    18685.98    18734.27    246.91 o 
  -4   8   9     2356.47     2541.04     63.96 o 
  -2   8   9    29395.76    29447.30    368.29 o 
   0   8   9    30054.05    29550.72    403.75 o 
   2   8   9    39694.27    40691.93    569.98 o 
   4   8   9        7.93       -2.96     40.95 o 
   6   8   9      201.61      262.57     76.86 o 
   8   8   9     2250.28     2143.81    118.99 o 
  10   8   9    12215.84    12833.17    365.96 o 
  12   8   9     5637.32     6411.57    262.64 o 
  14   8   9     5206.04     5224.63    248.92 o 
  16   8   9      364.52      138.02    204.49 o 
  18   8   9       24.31       42.62    194.98 o 
 -25   9   9       11.10      182.45    149.11 o 
 -23   9   9      557.88      190.15    142.18 o 
 -21   9   9      571.88      319.07    111.86 o 
 -19   9   9      719.11      284.36    102.50 o 
 -17   9   9     1235.55     1024.03    120.81 o 
 -15   9   9    15000.74    15603.10    293.30 o 
 -13   9   9     4830.59     5263.80    123.12 o 
 -11   9   9      284.87      178.60     40.71 o 
  -9   9   9        6.42       43.15     55.45 o 
  -7   9   9     3952.04     3661.97     91.51 o 
  -5   9   9    18899.13    18469.47    253.30 o 
  -3   9   9    12321.23    11841.95    183.78 o 
  -1   9   9     2929.10     2671.70     73.86 o 
   1   9   9      382.22      463.03     64.22 o 
   3   9   9      209.72      125.74     47.73 o 
   5   9   9    23783.33    24177.98    448.31 o 
   7   9   9    29984.68    33261.86    580.98 o 
   9   9   9      311.94      185.39     85.97 o 
  11   9   9      292.13      164.82     97.79 o 
  13   9   9     5883.85     6156.61    277.62 o 
  15   9   9    11576.23    12091.35    428.55 o 
  17   9   9     8878.58     9397.08    421.95 o 
  19   9   9     1086.64      784.15    199.45 o 
 -24  10   9        1.73       30.55    155.89 o 
 -22  10   9     1386.98     1177.83    190.32 o 
 -20  10   9     7284.03     7431.43    347.40 o 
 -18  10   9     1930.33     2056.18    279.08 o 
 -16  10   9     2371.43     1851.38    144.15 o 
 -14  10   9     4177.49     4068.40    144.08 o 
 -12  10   9    25165.71    26961.17    526.35 o 
 -10  10   9     7807.26     7514.26    145.73 o 
  -8  10   9     3986.93     4060.60    106.74 o 
  -6  10   9     4002.87     3884.14    124.60 o 
  -4  10   9     3718.81     3673.34    111.54 o 
  -2  10   9     4724.20     4979.68    106.69 o 
   0  10   9    16250.17    17306.85    274.30 o 
   2  10   9     7755.35     7452.37    185.07 o 
   4  10   9      872.61      797.40     99.76 o 
   6  10   9     1084.51      967.70    133.80 o 
   8  10   9     3690.04     3926.76    184.54 o 
  10  10   9    10049.87    11352.10    835.24 o 
  12  10   9     4321.82     4698.92    220.80 o 
  14  10   9      236.99        4.02    134.91 o 
  16  10   9      933.67      755.79    153.09 o 
  18  10   9     1366.89      593.17    302.08 o 
 -25  11   9     1346.43     1315.71    362.66 o 
 -23  11   9      385.71     -109.10    160.18 o 
 -21  11   9       45.29       44.06    115.45 o 
 -19  11   9     1522.25     1107.26    145.31 o 
 -17  11   9      453.47      524.19    123.17 o 
 -15  11   9      182.67      137.06     93.59 o 
 -13  11   9       49.85      -40.07     57.17 o 
 -11  11   9     3137.13     2846.81    119.61 o 
  -9  11   9     2180.66     2251.07     84.87 o 
  -7  11   9     1156.25     1009.93     64.14 o 
  -5  11   9    12171.43    11936.97    342.53 o 
  -3  11   9    10048.30     9572.36    237.42 o 
  -1  11   9     3294.98     2953.24    168.70 o 
   1  11   9       20.62      -35.18     42.68 o 
   3  11   9      862.38      683.92     66.75 o 
   5  11   9     1560.88     1411.72    105.63 o 
   7  11   9    16780.68    18658.92    680.83 o 
   9  11   9     4489.85     4384.02    201.72 o 
  11  11   9      127.72      -30.05    115.20 o 
  13  11   9     2633.34     3041.05    203.90 o 
  15  11   9     4432.76     3684.16    473.73 o 
  17  11   9     1599.12     1313.94    337.40 o 
 -24  12   9      199.74     -185.40    185.40 o 
 -22  12   9      431.15      344.83    147.27 o 
 -20  12   9      261.80      104.54    126.09 o 
 -18  12   9        0.68     -169.12    187.02 o 
 -16  12   9        5.98      -62.14     89.72 o 
 -14  12   9       64.63      -13.58    124.86 o 
 -12  12   9      722.72      526.52     96.91 o 
 -10  12   9      131.23       98.32     61.66 o 
  -8  12   9     1253.17     1107.14     78.16 o 
  -6  12   9     2510.17     2548.93    141.08 o 
  -4  12   9     2034.84     1932.16     76.23 o 
  -2  12   9     6403.77     7524.43    164.68 o 
   0  12   9     6064.78     6363.94    157.66 o 
   2  12   9     5483.63     5093.54    345.10 o 
   4  12   9     3368.78     3178.40    328.19 o 
   6  12   9     1513.43     1419.02    149.64 o 
   8  12   9     2307.95     1829.31    138.71 o 
  10  12   9       77.40       65.14     93.12 o 
  12  12   9     1714.47     1767.67    376.14 o 
  14  12   9      257.95      195.29    208.84 o 
  16  12   9       20.15     -111.53    235.45 o 
 -23  13   9      796.12      756.13    242.23 o 
 -21  13   9       62.44      -30.57    190.85 o 
 -19  13   9      638.81      627.84    203.38 o 
 -17  13   9     3974.69     3952.26    374.30 o 
 -15  13   9     2941.14     2899.96    339.53 o 
 -13  13   9     1577.59     1828.55    194.78 o 
 -11  13   9     1576.94     1381.10    109.92 o 
  -9  13   9    12510.06    11944.41    297.18 o 
  -7  13   9     1372.76     1364.13    181.85 o 
  -5  13   9      299.56      302.74     83.54 o 
  -3  13   9     5772.91     5850.79    153.01 o 
  -1  13   9     2274.13     2404.00    126.86 o 
   1  13   9     2636.64     2324.44    151.93 o 
   3  13   9     4523.36     4080.59    166.31 o 
   5  13   9      575.59      436.79     90.34 o 
   7  13   9     1006.56     1026.99    104.90 o 
   9  13   9      234.49      206.93     73.51 o 
  11  13   9       47.37       30.03    268.23 o 
  13  13   9      130.16      263.71    173.34 o 
  15  13   9      362.31      254.33    235.79 o 
 -20  14   9      360.50      187.71    199.53 o 
 -18  14   9      201.27       11.11    137.90 o 
 -16  14   9        1.12       38.65    144.33 o 
 -14  14   9       12.70      -64.10     89.10 o 
 -12  14   9        0.77        2.73     88.42 o 
 -10  14   9     3220.65     2997.68    250.66 o 
  -8  14   9       24.72      178.94    136.31 o 
  -6  14   9      499.20      514.95    107.26 o 
  -4  14   9      211.38       58.10     69.97 o 
  -2  14   9      469.48      296.50    117.75 o 
   0  14   9      279.66      162.48     78.18 o 
   2  14   9     2882.55     2517.13    140.97 o 
   4  14   9      107.92      131.59     66.48 o 
   6  14   9      352.77      265.74    124.02 o 
   8  14   9      459.57      362.99    151.55 o 
  10  14   9      697.63      364.92    162.43 o 
  12  14   9     1959.14     1724.80    227.65 o 
  14  14   9     1245.08     1334.77    282.68 o 
 -19  15   9     2647.82     2606.44    333.33 o 
 -17  15   9     2287.62     2212.68    307.71 o 
 -15  15   9       62.42      414.57    237.02 o 
 -13  15   9        4.14     -149.81    179.83 o 
 -11  15   9      193.55      194.77    138.51 o 
  -9  15   9      330.67      235.64    108.97 o 
  -7  15   9     1105.28     1113.26    123.53 o 
  -5  15   9     3846.88     4079.45    384.92 o 
  -3  15   9     2071.62     2090.38    185.61 o 
  -1  15   9      101.37       41.41     89.91 o 
   1  15   9       36.56      102.82     72.03 o 
   3  15   9     1799.40     1767.92    193.56 o 
   5  15   9     1218.31     1173.25    180.20 o 
   7  15   9      218.61      177.51    142.54 o 
   9  15   9        0.77     -147.97    147.97 o 
  11  15   9       15.05      353.93    180.85 o 
  13  15   9      207.63     -132.24    351.75 o 
 -18  16   9       76.26      134.16    193.72 o 
 -16  16   9       37.04      160.06    139.87 o 
 -14  16   9      106.81       90.98    201.99 o 
 -12  16   9     1728.11     1881.95    246.62 o 
 -10  16   9     1884.01     1739.58    147.66 o 
  -8  16   9      691.48      639.39    112.52 o 
  -6  16   9      257.28      107.23    100.47 o 
  -4  16   9      370.01      364.20    143.44 o 
  -2  16   9     3828.47     4112.64    208.90 o 
   0  16   9     5504.59     4974.22    210.45 o 
   2  16   9     1482.65     1264.05    186.03 o 
   4  16   9      425.04      141.57    176.04 o 
   6  16   9        1.06     -159.03    159.03 o 
   8  16   9       25.37       71.92    180.42 o 
  10  16   9        9.39      104.43    241.02 o 
 -17  17   9     2277.66     2830.76    321.98 o 
 -15  17   9     1720.39     1472.26    254.81 o 
 -13  17   9      716.81      849.00    180.11 o 
 -11  17   9        3.18      -67.53    143.78 o 
  -9  17   9      417.67      284.59    129.75 o 
  -7  17   9     1143.92     1050.27    135.61 o 
  -5  17   9     1223.10     1150.84    173.62 o 
  -3  17   9      974.66     1081.16    127.66 o 
  -1  17   9     1867.32     1956.62    162.70 o 
   1  17   9       30.63      192.97    321.66 o 
   3  17   9     1822.85     1308.88    198.56 o 
   5  17   9     4929.73     5180.81    324.56 o 
   7  17   9     4963.18     4497.29    418.86 o 
   9  17   9     3698.80     3428.62    342.12 o 
 -14  18   9     2737.99     3108.51    350.77 o 
 -12  18   9    11040.59    12246.02    573.29 o 
 -10  18   9    10721.62    12819.06    544.29 o 
  -8  18   9     1010.07      738.14    172.62 o 
  -6  18   9      902.57      815.81    194.38 o 
  -4  18   9     4434.06     4468.80    243.43 o 
  -2  18   9     3083.47     2475.31    364.94 o 
   0  18   9      228.44      143.43    161.62 o 
   2  18   9      465.06      355.24    176.96 o 
   4  18   9     1053.27      876.70    231.38 o 
   6  18   9      537.68      420.72    220.10 o 
 -11  19   9      812.63      910.06    218.81 o 
  -9  19   9      452.41      475.33    259.57 o 
  -7  19   9     1182.78     1280.15    220.76 o 
  -5  19   9     2169.50     2770.97    372.68 o 
  -3  19   9     2734.46     2802.92    340.77 o 
  -1  19   9     1891.26     1834.94    222.28 o 
   1  19   9      977.70      942.86    196.66 o 
   3  19   9      447.30       15.22    209.08 o 
 -28   0  10     5734.69     5770.02    970.76 o 
 -26   0  10    19402.56    23405.10    909.29 o 
 -24   0  10    10197.18    11072.23    492.07 o 
 -22   0  10        7.42      115.42     94.88 o 
 -20   0  10     1856.62     1570.50    232.86 o 
 -18   0  10    10923.98    10709.23    491.68 o 
 -16   0  10     8491.19     8839.93    266.57 o 
 -14   0  10      941.10     1158.44    103.69 o 
 -12   0  10     3607.86     2610.13    112.98 o 
 -10   0  10       15.83      -59.33     59.33 o 
  -8   0  10     2197.89     2228.98    132.75 o 
  -6   0  10      913.18      815.29     88.25 o 
  -4   0  10    70069.01    72687.66   1183.16 o 
  -2   0  10   191627.44   210032.81   3590.49 o 
   0   0  10    50265.57    50015.51    981.84 o 
   2   0  10    12952.75    13430.68    291.68 o 
   4   0  10     9540.28    10055.72    257.52 o 
   6   0  10    24375.29    25012.15    671.15 o 
   8   0  10    29507.53    31796.79    747.50 o 
  10   0  10     5032.32     5245.74    208.07 o 
  12   0  10     4623.42     4447.54    243.84 o 
  14   0  10     8076.76     8251.58    383.41 o 
  16   0  10     2216.44     1221.65    297.05 o 
  18   0  10    12967.55    15517.40    761.49 o 
  20   0  10    20949.59    25453.36   1904.44 o 
 -29   1  10     3309.03     3412.65    269.17 o 
 -27   1  10     1348.66     1523.22    253.90 o 
 -25   1  10       54.70      221.43    121.36 o 
 -23   1  10     3559.25     3884.12    312.13 o 
 -21   1  10     1396.35     1312.52     93.85 o 
 -19   1  10     5772.54     5990.85    263.32 o 
 -17   1  10    14633.47    15224.11    291.51 o 
 -15   1  10    14056.45    14252.82    393.27 o 
 -13   1  10       80.06      244.17     53.36 o 
 -11   1  10     6345.85     6883.53    134.03 o 
  -9   1  10    22300.28    23239.20    341.54 o 
  -7   1  10    79318.07    77448.97    886.38 o 
  -5   1  10    29968.04    26885.76    329.90 o 
  -3   1  10    17997.78    18833.28    312.99 o 
  -1   1  10     6204.56     5197.75    117.75 o 
   1   1  10    92094.74    96597.68    994.55 o 
   3   1  10   156913.05   170604.78   1853.75 o 
   5   1  10    54690.52    58755.64    871.11 o 
   7   1  10     3532.57     3742.36    172.98 o 
   9   1  10     6478.45     6790.23    301.00 o 
  11   1  10    18345.88    20083.57    348.80 o 
  13   1  10    19591.91    21034.18    456.99 o 
  15   1  10    14541.56    16290.12    642.25 o 
  17   1  10       45.28      221.50    162.03 o 
  19   1  10     1407.88     1920.60    332.20 o 
  21   1  10      886.15      759.10    303.61 o 
 -28   2  10     3179.90     2707.40    307.42 o 
 -26   2  10     5360.40     5142.34    252.18 o 
 -24   2  10     3599.39     3754.05    205.32 o 
 -22   2  10      191.33       57.31     72.87 o 
 -20   2  10      263.50      319.48     89.27 o 
 -18   2  10     3746.39     3944.36    213.44 o 
 -16   2  10    10806.58    10434.38    253.26 o 
 -14   2  10    15262.50    14882.16    296.08 o 
 -12   2  10    11532.93    11038.17    261.18 o 
 -10   2  10      903.94      766.04     52.02 o 
  -8   2  10      449.62      457.23     36.87 o 
  -6   2  10     7036.52     6659.70    121.92 o 
  -4   2  10     3442.52     3320.04     81.49 o 
  -2   2  10    75019.66    76528.58    931.74 o 
   0   2  10    17534.79    17612.47    260.18 o 
   2   2  10    19936.10    20219.08    279.03 o 
   4   2  10        1.12       28.08     60.19 o 
   6   2  10    14821.93    15866.38    303.86 o 
   8   2  10    24497.72    25134.51    697.91 o 
  10   2  10    41669.95    44519.51    694.60 o 
  12   2  10     9046.88    10125.43    297.36 o 
  14   2  10       21.24       49.60    112.58 o 
  16   2  10     8354.32     9243.67    357.58 o 
  18   2  10    12089.87    13457.28    657.18 o 
  20   2  10     5867.73     5721.05    530.41 o 
 -27   3  10      383.28       55.61    259.23 o 
 -25   3  10        9.92      268.16    152.77 o 
 -23   3  10      295.24      286.74     93.77 o 
 -21   3  10      718.64      324.23     81.82 o 
 -19   3  10     2716.97     3114.18    171.05 o 
 -17   3  10     6614.48     6648.57    179.19 o 
 -15   3  10     7082.17     6674.03    165.10 o 
 -13   3  10       42.66       71.50     38.31 o 
 -11   3  10    13616.95    12980.95    210.73 o 
  -9   3  10    37024.65    37567.43    439.70 o 
  -7   3  10    16899.31    16973.01    202.17 o 
  -5   3  10     8998.44     8444.82    146.00 o 
  -3   3  10      209.80       59.31     38.32 o 
  -1   3  10     3420.26     2931.91    150.50 o 
   1   3  10     3774.52     3429.83     88.13 o 
   3   3  10    23302.49    22447.65    343.07 o 
   5   3  10    36522.92    39600.77    668.53 o 
   7   3  10     6944.52     7553.06    244.70 o 
   9   3  10    16140.53    17407.95    373.59 o 
  11   3  10    22297.52    23294.72    460.14 o 
  13   3  10    13702.29    13653.43    404.23 o 
  15   3  10     4376.03     4284.95    226.41 o 
  17   3  10        3.36     -141.00    141.00 o 
  19   3  10     2655.30     2440.90    302.94 o 
 -28   4  10      450.03      383.61    199.28 o 
 -26   4  10      971.24      750.35    169.55 o 
 -24   4  10     2039.34     2023.76    153.52 o 
 -22   4  10      888.43      396.91     99.55 o 
 -20   4  10      254.64      164.91     89.02 o 
 -18   4  10     2730.75     2418.35    136.54 o 
 -16   4  10     8039.71     7251.02    192.18 o 
 -14   4  10     1629.67     1703.07    135.40 o 
 -12   4  10     7385.73     6993.94    148.66 o 
 -10   4  10     4233.16     3690.14    126.09 o 
  -8   4  10    19084.60    20805.51    294.34 o 
  -6   4  10     2219.57     2290.41     78.37 o 
  -4   4  10    14675.77    13014.88    195.02 o 
  -2   4  10     1015.37     1024.85     73.43 o 
   0   4  10    12883.59    12841.12    252.83 o 
   2   4  10    11795.42    10978.33    195.03 o 
   4   4  10     9430.16     9822.92    278.31 o 
   6   4  10     7794.40     7710.97    203.43 o 
   8   4  10     7424.47     7486.52    217.40 o 
  10   4  10    11849.47    11143.66    268.70 o 
  12   4  10     2017.77     1671.57    126.50 o 
  14   4  10      566.59      510.65    184.42 o 
  16   4  10     4272.73     4104.46    277.13 o 
  18   4  10     3876.21     3772.06    366.79 o 
  20   4  10      336.71      124.66    244.16 o 
 -27   5  10      855.31      495.33    191.02 o 
 -25   5  10      549.65      458.06    128.66 o 
 -23   5  10     1848.93     1686.09    157.52 o 
 -21   5  10     1385.23     1399.17    119.11 o 
 -19   5  10      194.64      191.34     85.17 o 
 -17   5  10      264.91      164.58     62.83 o 
 -15   5  10     1009.15      961.71     92.06 o 
 -13   5  10     4878.82     5048.41    120.08 o 
 -11   5  10     2607.14     2677.05    154.78 o 
  -9   5  10      220.53      170.41     44.77 o 
  -7   5  10        2.66       48.40     40.11 o 
  -5   5  10    27904.77    28460.56    366.88 o 
  -3   5  10    12448.68    12003.84    248.34 o 
  -1   5  10    10407.35    11173.99    222.29 o 
   1   5  10      515.70      324.96     38.70 o 
   3   5  10     6585.52     6279.15    140.28 o 
   5   5  10      142.73      -23.46     59.22 o 
   7   5  10     1322.43     1148.20     92.88 o 
   9   5  10      971.23      882.73     91.42 o 
  11   5  10      385.08      294.16     94.58 o 
  13   5  10      287.17      177.01    100.83 o 
  15   5  10      838.56      464.40    137.43 o 
  17   5  10      432.03      387.65    165.91 o 
  19   5  10       10.21      -13.94    191.79 o 
 -28   6  10       15.86     -155.54    210.95 o 
 -26   6  10      378.83       44.58    159.51 o 
 -24   6  10      714.98      498.42    215.80 o 
 -22   6  10      530.13      755.10    140.94 o 
 -20   6  10        2.36       21.62    101.70 o 
 -18   6  10      100.68      -78.94     78.94 o 
 -16   6  10     5965.26     5514.49    153.81 o 
 -14   6  10     7629.12     7711.41    153.76 o 
 -12   6  10     3293.60     3600.62    112.73 o 
 -10   6  10     5872.60     5795.82    134.97 o 
  -8   6  10    10379.85     9523.53    168.11 o 
  -6   6  10      943.19      876.71     59.63 o 
  -4   6  10     2289.91     1917.14     85.02 o 
  -2   6  10    35180.21    35160.80    413.42 o 
   0   6  10        3.11      -40.17     40.17 o 
   2   6  10     1246.66     1242.82     72.57 o 
   4   6  10     3548.43     3355.34    162.92 o 
   6   6  10    18022.33    18684.31    351.23 o 
   8   6  10       12.58       44.16     71.95 o 
  10   6  10     3502.50     3279.30    146.82 o 
  12   6  10     6825.08     6423.78    303.78 o 
  14   6  10       26.50       -3.32    112.31 o 
  16   6  10       74.99      131.26    140.57 o 
  18   6  10      743.31      420.61    168.63 o 
 -27   7  10        3.27        2.62    200.91 o 
 -25   7  10      577.40      415.11    150.07 o 
 -23   7  10      370.88      435.20    138.10 o 
 -21   7  10      828.05      685.14    147.69 o 
 -19   7  10     1589.71     1542.84    129.61 o 
 -17   7  10      331.36      278.48     88.20 o 
 -15   7  10      209.47      137.78     53.14 o 
 -13   7  10     1547.89     1177.13     56.30 o 
 -11   7  10     9116.18     9714.49    192.44 o 
  -9   7  10    18764.32    19256.04    676.29 o 
  -7   7  10     4493.04     4391.40    118.24 o 
  -5   7  10     4231.06     4298.99     97.65 o 
  -3   7  10      215.76      299.11     45.17 o 
  -1   7  10      337.80      248.45     37.27 o 
   1   7  10     6361.20     6301.71    129.01 o 
   3   7  10     2683.77     2829.07    125.07 o 
   5   7  10       41.76       70.68     54.29 o 
   7   7  10     1108.94      608.73     86.92 o 
   9   7  10     1354.89      783.74    101.19 o 
  11   7  10       66.65       71.79    171.86 o 
  13   7  10       14.14      -42.83    146.44 o 
  15   7  10      103.72      -84.12    105.27 o 
  17   7  10       33.66     -160.56    160.56 o 
  19   7  10      187.62       29.99    195.33 o 
 -26   8  10     2867.15     2525.67    254.33 o 
 -24   8  10     2652.51     3222.32    225.38 o 
 -22   8  10       17.85       76.62    112.94 o 
 -20   8  10     4343.51     4374.28    366.66 o 
 -18   8  10     6452.64     5714.51    210.33 o 
 -16   8  10     7166.33     6581.90    342.53 o 
 -14   8  10     2742.04     3019.75     92.20 o 
 -12   8  10     1390.72     1394.14     95.46 o 
 -10   8  10     1442.79     1273.77     75.08 o 
  -8   8  10      811.32      646.96     58.32 o 
  -6   8  10     1474.25     1434.76     57.95 o 
  -4   8  10     1571.42     1636.60     58.48 o 
  -2   8  10     1764.17     1518.69     57.21 o 
   0   8  10      105.72       49.12     41.83 o 
   2   8  10     1675.77     1844.62     89.85 o 
   4   8  10      621.04      690.97     73.83 o 
   6   8  10     1070.13      906.72     73.86 o 
   8   8  10      352.31       75.79     70.43 o 
  10   8  10     3817.86     3272.97    279.57 o 
  12   8  10     2134.34     1841.87    377.15 o 
  14   8  10     1547.05     1280.90    161.88 o 
  16   8  10      703.57      358.03    250.10 o 
  18   8  10       96.46       83.17    267.12 o 
 -25   9  10     1103.63     1252.69    206.05 o 
 -23   9  10        3.92     -123.93    123.93 o 
 -21   9  10     3560.15     3558.58    206.03 o 
 -19   9  10     5123.26     6027.66    256.49 o 
 -17   9  10      290.21      226.40     97.97 o 
 -15   9  10     1086.31     1044.84     98.53 o 
 -13   9  10       20.92       25.90     43.90 o 
 -11   9  10     3578.02     3466.89    126.82 o 
  -9   9  10    17368.02    17863.06    309.43 o 
  -7   9  10    20649.46    21667.04    281.49 o 
  -5   9  10     7269.02     7417.41    127.88 o 
  -3   9  10     3947.65     4211.85     99.43 o 
  -1   9  10    11427.16    11875.86    186.42 o 
   1   9  10    25007.03    25580.23    386.63 o 
   3   9  10    12220.54    11723.44    236.08 o 
   5   9  10     2622.11     2964.76    194.17 o 
   7   9  10      157.35       62.46     70.58 o 
   9   9  10      209.90      117.41    230.85 o 
  11   9  10     2958.42     2640.43    318.91 o 
  13   9  10     3246.02     3037.22    294.97 o 
  15   9  10     2561.84     2762.29    222.57 o 
  17   9  10     2162.32     2284.15    231.42 o 
 -24  10  10     4930.49     5115.51    525.79 o 
 -22  10  10     3450.02     3634.50    207.60 o 
 -20  10  10      278.17       96.45    125.70 o 
 -18  10  10     3096.96     2785.24    196.77 o 
 -16  10  10     4136.05     4646.05    220.64 o 
 -14  10  10     2884.20     2689.36    223.93 o 
 -12  10  10    12011.29    12364.27    278.50 o 
 -10  10  10     1983.28     1882.06    103.62 o 
  -8  10  10     1445.11     1272.06     60.71 o 
  -6  10  10     8628.52     9399.75    280.45 o 
  -4  10  10     9186.78     9218.92    167.66 o 
  -2  10  10     4681.16     4775.37    150.93 o 
   0  10  10     2053.23     1717.47     94.22 o 
   2  10  10     3195.01     2975.99    113.22 o 
   4  10  10     4379.41     4053.12    135.69 o 
   6  10  10     1561.53     1284.64    113.21 o 
   8  10  10     9432.39     9771.37    294.30 o 
  10  10  10    12337.82    13236.03    592.15 o 
  12  10  10     1613.63     1371.45    201.84 o 
  14  10  10       13.78     -165.63    165.63 o 
  16  10  10      328.85      423.26    172.88 o 
 -23  11  10       39.28       13.10    136.08 o 
 -21  11  10     2596.92     2884.35    244.05 o 
 -19  11  10     9221.06     9466.48    419.67 o 
 -17  11  10    15707.43    17782.49    635.98 o 
 -15  11  10     4392.50     4806.68    222.46 o 
 -13  11  10     2103.52     1986.44    147.50 o 
 -11  11  10     4472.58     4715.92    161.56 o 
  -9  11  10    13328.88    14039.22    303.38 o 
  -7  11  10     5615.96     5929.92    146.09 o 
  -5  11  10     3976.81     4082.75    135.73 o 
  -3  11  10     1440.17     1174.42     64.88 o 
  -1  11  10      433.15      271.35     52.18 o 
   1  11  10     6749.87     6601.78    162.27 o 
   3  11  10    13537.30    14740.20    310.32 o 
   5  11  10     4289.31     4280.77    176.16 o 
   7  11  10     8263.16     8470.49    270.49 o 
   9  11  10      122.93     -118.49    118.49 o 
  11  11  10     3214.38     3251.77    332.04 o 
  13  11  10    13227.74    15433.19    547.97 o 
  15  11  10     5292.83     5188.48    292.16 o 
 -24  12  10     4025.01     3929.70    271.83 o 
 -22  12  10     5395.55     6134.23    300.39 o 
 -20  12  10     2480.48     2099.20    190.12 o 
 -18  12  10        3.80      -61.15     92.81 o 
 -16  12  10     1822.64     1654.17    169.11 o 
 -14  12  10     7981.22     7788.17    289.36 o 
 -12  12  10    15975.16    17258.57    452.31 o 
 -10  12  10     2329.52     2591.20    134.87 o 
  -8  12  10     1508.59     1291.77     73.90 o 
  -6  12  10     7417.11     6950.85    211.51 o 
  -4  12  10     4020.63     4450.70    118.95 o 
  -2  12  10     9537.69     9897.22    212.84 o 
   0  12  10     6022.20     6256.57    216.65 o 
   2  12  10     8169.81     7998.92    306.15 o 
   4  12  10     1179.62     1098.34    110.47 o 
   6  12  10     7042.60     7197.31    248.20 o 
   8  12  10    16838.56    18560.88    477.51 o 
  10  12  10    10202.15    10172.83    333.43 o 
  12  12  10      231.30      171.42    145.28 o 
  14  12  10      601.13      392.61    467.21 o 
 -21  13  10     6882.96     6885.25    316.99 o 
 -19  13  10     8075.38     8552.22    370.30 o 
 -17  13  10     2579.38     2528.40    174.71 o 
 -15  13  10     1508.51     1432.53    179.75 o 
 -13  13  10      768.84      521.23    159.97 o 
 -11  13  10      312.11      354.23    103.41 o 
  -9  13  10     1851.77     1876.21    162.92 o 
  -7  13  10    10073.71    10770.47    366.94 o 
  -5  13  10     5868.67     6058.25    187.67 o 
  -3  13  10     5252.29     5112.80    185.77 o 
  -1  13  10     2238.49     1831.45    148.36 o 
   1  13  10     9509.02     9283.83    260.16 o 
   3  13  10    10396.13    11115.97    312.25 o 
   5  13  10     4024.53     4171.18    171.91 o 
   7  13  10      454.30      299.33     89.50 o 
   9  13  10       87.02      113.04    170.84 o 
  11  13  10      991.21      606.81    171.96 o 
  13  13  10     3830.76     3723.10    352.14 o 
 -20  14  10       93.08      392.36    207.09 o 
 -18  14  10      393.47      382.36    143.38 o 
 -16  14  10     1730.95     2129.07    363.39 o 
 -14  14  10     4572.35     4917.90    458.42 o 
 -12  14  10     9843.41    10313.71    329.62 o 
 -10  14  10     9360.02     9842.63    558.32 o 
  -8  14  10     5256.88     5744.44    273.39 o 
  -6  14  10     2534.77     2518.26    256.47 o 
  -4  14  10     6499.90     7018.80    213.56 o 
  -2  14  10    15645.82    17751.34    454.93 o 
   0  14  10    11901.06    12467.23    357.67 o 
   2  14  10       11.75      -46.01     79.45 o 
   4  14  10    11374.30    12113.49    323.10 o 
   6  14  10    10168.54    10148.00    383.68 o 
   8  14  10     2541.05     2327.86    206.28 o 
  10  14  10     1331.52      797.42    170.85 o 
  12  14  10       30.75     -149.37    149.37 o 
 -19  15  10     2166.17     2391.62    277.36 o 
 -17  15  10      546.98      737.06    310.77 o 
 -15  15  10       63.71      217.27    186.16 o 
 -13  15  10      288.84      256.42    342.21 o 
 -11  15  10      664.59      795.54    120.27 o 
  -9  15  10      107.30      126.96    113.04 o 
  -7  15  10      805.47      496.37    113.66 o 
  -5  15  10     3965.31     3724.21    198.46 o 
  -3  15  10     1108.31     1214.34    181.85 o 
  -1  15  10       11.10      141.93    292.50 o 
   1  15  10      964.53      797.36    105.21 o 
   3  15  10      479.24      436.19     81.49 o 
   5  15  10     1999.00     2097.45    216.08 o 
   7  15  10     2829.74     2863.54    324.55 o 
   9  15  10      168.54     -208.16    208.16 o 
  11  15  10     1490.65     1070.98    240.99 o 
 -18  16  10      100.11     -177.68    231.64 o 
 -16  16  10      991.83      689.19    273.85 o 
 -14  16  10     3273.75     3460.48    316.61 o 
 -12  16  10     6614.15     6562.18    273.04 o 
 -10  16  10     3875.07     3906.61    215.05 o 
  -8  16  10      102.43       -6.40     93.90 o 
  -6  16  10      520.85      530.62    117.99 o 
  -4  16  10     2867.06     3314.87    310.21 o 
  -2  16  10     3191.83     3007.94    208.53 o 
   0  16  10     2066.50     2283.06    159.46 o 
   2  16  10       98.37      128.23    126.61 o 
   4  16  10     2313.96     2329.51    233.98 o 
   6  16  10     4863.04     4832.98    312.74 o 
   8  16  10     3638.15     2876.23    499.99 o 
  10  16  10     1913.53     1996.74    291.83 o 
 -15  17  10       18.21      170.69    586.30 o 
 -13  17  10     1258.07      505.64    168.99 o 
 -11  17  10     2497.36     2384.07    350.03 o 
  -9  17  10     1523.50     1648.40    157.38 o 
  -7  17  10        8.33      136.43    112.01 o 
  -5  17  10      807.67      768.02    224.79 o 
  -3  17  10      265.14      355.28    108.49 o 
  -1  17  10      328.77      330.62    173.83 o 
   1  17  10        3.77     -149.94    158.98 o 
   3  17  10      291.61      277.93    172.54 o 
   5  17  10     1905.04     1800.37    266.17 o 
   7  17  10     1123.70      958.65    274.32 o 
 -14  18  10      155.86      762.06    334.60 o 
 -12  18  10      646.64      515.19    195.19 o 
 -10  18  10       20.04      111.41    168.18 o 
  -8  18  10      143.32     -110.19    145.39 o 
  -6  18  10        0.64       -9.78    101.25 o 
  -4  18  10      578.78      540.46    129.22 o 
  -2  18  10     3194.83     3441.39    288.62 o 
   0  18  10      587.18      320.12    229.27 o 
   2  18  10       74.86      157.80    262.41 o 
   4  18  10       53.56      171.33    291.73 o 
   6  18  10     1740.14     1531.54    282.61 o 
  -9  19  10      127.47      469.71    234.89 o 
  -7  19  10      462.29      493.03    246.26 o 
  -5  19  10      428.57      406.02    192.88 o 
  -3  19  10       40.00      -78.63    246.46 o 
  -1  19  10        0.57      -50.77    200.90 o 
   1  19  10     1814.89     1944.89    387.26 o 
 -29   1  11       72.44      200.82    169.48 o 
 -27   1  11     1317.57     1152.55    205.95 o 
 -25   1  11     1467.27     1414.61    208.94 o 
 -23   1  11      778.91      915.11    103.66 o 
 -21   1  11        0.31      156.89     60.18 o 
 -19   1  11      167.63      101.45     79.39 o 
 -17   1  11      335.12      295.24     73.22 o 
 -15   1  11       40.44      -41.99     41.99 o 
 -13   1  11     1386.17      973.65     81.54 o 
 -11   1  11     1377.89      997.12     53.52 o 
  -9   1  11    17803.63    17891.27    352.59 o 
  -7   1  11     8747.48     8148.21    210.23 o 
  -5   1  11      360.02      269.84     39.85 o 
  -3   1  11       32.09       65.08     46.40 o 
  -1   1  11    14924.45    14778.35    272.34 o 
   1   1  11       48.59      101.54     41.70 o 
   3   1  11     4345.99     4614.30    127.46 o 
   5   1  11      619.80      519.19     68.91 o 
   7   1  11      667.16      601.59    157.95 o 
   9   1  11      302.60      268.38     70.86 o 
  11   1  11       62.33       29.27     82.63 o 
  13   1  11      466.18      204.55    109.80 o 
  15   1  11      100.21      -87.08    170.84 o 
  17   1  11       39.37       20.66    262.68 o 
  19   1  11     2095.58     2305.50    481.18 o 
 -28   2  11     1720.37     1601.27    532.57 o 
 -26   2  11     3418.97     3550.70    310.60 o 
 -24   2  11      427.41      319.10     92.38 o 
 -22   2  11     6251.98     6412.23    323.05 o 
 -20   2  11     7191.60     8107.07    232.29 o 
 -18   2  11     4213.78     4149.31    185.40 o 
 -16   2  11      601.69      551.46     85.20 o 
 -14   2  11     1709.23     1546.66     86.49 o 
 -12   2  11     4458.71     4656.21    111.92 o 
 -10   2  11       27.96       39.88     37.06 o 
  -8   2  11     5280.40     5205.09    117.37 o 
  -6   2  11     3325.02     2716.86     78.72 o 
  -4   2  11     2328.81     1696.04     79.85 o 
  -2   2  11    26227.12    26239.18    636.04 o 
   0   2  11    22036.94    23308.08    394.72 o 
   2   2  11    10633.19    11039.32    257.91 o 
   4   2  11     3556.83     3981.88    116.45 o 
   6   2  11     1738.27     1708.65    222.00 o 
   8   2  11       70.18      145.98     48.91 o 
  10   2  11        0.91      -58.71     67.35 o 
  12   2  11     2440.40     2384.18    151.26 o 
  14   2  11      612.33      583.79    165.96 o 
  16   2  11     1876.48     1725.19    239.07 o 
  18   2  11      162.38      352.05    229.69 o 
  20   2  11      273.10      311.97    259.22 o 
 -27   3  11     1857.94     1566.07    226.14 o 
 -25   3  11      445.33      160.73    147.78 o 
 -23   3  11      838.53      700.12    103.84 o 
 -21   3  11        4.19       76.32     83.58 o 
 -19   3  11      716.08      896.21    132.83 o 
 -17   3  11      503.73      495.48    102.33 o 
 -15   3  11     1583.58     1765.01    126.95 o 
 -13   3  11      127.00      151.78     38.37 o 
 -11   3  11     4223.47     3850.30    154.78 o 
  -9   3  11     2845.28     2004.59    144.29 o 
  -7   3  11    16880.13    17555.62    232.07 o 
  -5   3  11      895.19     1010.96     66.58 o 
  -3   3  11     2098.92     2048.47     81.55 o 
  -1   3  11      595.02      588.18     68.83 o 
   1   3  11    38501.10    38559.79    508.98 o 
   3   3  11    30375.66    30549.35    476.31 o 
   5   3  11     4639.73     4376.85    193.29 o 
   7   3  11    13653.79    13546.22    399.05 o 
   9   3  11    15225.43    16965.26    395.84 o 
  11   3  11     9793.88    10290.94    363.17 o 
  13   3  11     1913.14     1661.43    154.42 o 
  15   3  11      226.37      144.75    128.14 o 
  17   3  11     2192.74     2029.31    432.86 o 
  19   3  11     8595.11     8263.70    547.93 o 
 -28   4  11     3090.72     2865.27    331.70 o 
 -26   4  11     3973.46     4330.26    288.07 o 
 -24   4  11     1704.51     1522.85    170.74 o 
 -22   4  11      483.00      221.10    117.42 o 
 -20   4  11     3814.43     4078.32    211.30 o 
 -18   4  11    12556.38    13627.54    516.15 o 
 -16   4  11    33388.25    34221.91    609.49 o 
 -14   4  11     8348.30     8015.13    191.73 o 
 -12   4  11      201.81       88.26     63.12 o 
 -10   4  11    33361.01    34990.92    540.68 o 
  -8   4  11    32561.34    32502.62    581.54 o 
  -6   4  11     5432.58     5241.36    149.86 o 
  -4   4  11      429.14      625.28     51.20 o 
  -2   4  11      234.05      205.72     45.65 o 
   0   4  11      330.27      198.05     51.35 o 
   2   4  11      168.87      117.92     53.54 o 
   4   4  11     6786.77     6326.26    189.04 o 
   6   4  11    16636.23    16923.32    512.94 o 
   8   4  11     1700.19     1439.10    129.75 o 
  10   4  11      257.06      216.20    100.91 o 
  12   4  11     2933.69     2811.89    194.36 o 
  14   4  11     8709.65     9456.68    375.69 o 
  16   4  11     3692.03     3487.20    252.50 o 
  18   4  11      101.15      135.98    221.61 o 
 -27   5  11     1468.57     1382.94    308.13 o 
 -25   5  11     1180.03     1267.95    177.12 o 
 -23   5  11     1944.40     2122.72    177.93 o 
 -21   5  11     5103.82     5290.00    316.20 o 
 -19   5  11     1052.53      956.61    115.24 o 
 -17   5  11      107.36       40.87     81.49 o 
 -15   5  11      975.31      882.16     94.20 o 
 -13   5  11     5480.53     5095.11    165.42 o 
 -11   5  11    11030.59    11547.79    385.56 o 
  -9   5  11    19939.37    20959.95    348.74 o 
  -7   5  11     4264.47     4287.19    116.44 o 
  -5   5  11     5571.01     6001.30    132.67 o 
  -3   5  11     6597.44     7069.50    135.84 o 
  -1   5  11    52034.61    52027.78    641.55 o 
   1   5  11    23945.69    23890.40    393.79 o 
   3   5  11    40964.01    42750.80    568.83 o 
   5   5  11     2411.91     2331.40    121.23 o 
   7   5  11    17921.08    19187.40    407.02 o 
   9   5  11    66354.02    76649.09   1220.93 o 
  11   5  11    36633.59    41678.94    774.23 o 
  13   5  11     8650.17     8998.65    514.96 o 
  15   5  11       78.82      117.81    140.41 o 
  17   5  11     5132.42     5272.42    425.02 o 
  19   5  11     7599.61     7500.61    482.13 o 
 -26   6  11     7753.98     9425.12    514.66 o 
 -24   6  11     1195.27     1127.40    162.42 o 
 -22   6  11     1620.70     1554.32    165.93 o 
 -20   6  11     8709.59     7928.59    286.75 o 
 -18   6  11     5255.60     5204.41    199.89 o 
 -16   6  11    11963.09    12350.17    349.17 o 
 -14   6  11      627.37      752.64     67.45 o 
 -12   6  11       31.67       12.11     47.41 o 
 -10   6  11     5070.87     4885.80    141.72 o 
  -8   6  11    25489.71    27452.99    354.34 o 
  -6   6  11    35211.80    34141.05    482.58 o 
  -4   6  11    30982.42    32837.88    430.06 o 
  -2   6  11    10325.54    11160.60    176.18 o 
   0   6  11     2896.53     2668.77     87.83 o 
   2   6  11    15958.62    17109.19    274.75 o 
   4   6  11    44707.79    46928.50    741.65 o 
   6   6  11    25955.86    27077.05    491.66 o 
   8   6  11     2330.25     2167.00    145.70 o 
  10   6  11      696.10      507.09    177.69 o 
  12   6  11     2920.61     2851.89    193.98 o 
  14   6  11     9570.31     9860.18    458.97 o 
  16   6  11     9217.53     9859.12    648.55 o 
  18   6  11     4219.70     3089.40    302.43 o 
 -27   7  11     1183.27      956.19    208.38 o 
 -25   7  11     7517.74     7598.97    523.65 o 
 -23   7  11    10436.08    11269.34    400.53 o 
 -21   7  11     3631.32     3596.66    213.74 o 
 -19   7  11       89.20        7.68    108.89 o 
 -17   7  11     5671.29     5619.87    202.47 o 
 -15   7  11      826.80      827.21     54.71 o 
 -13   7  11       10.08       19.92     54.01 o 
 -11   7  11     4522.44     4775.76    138.82 o 
  -9   7  11    22047.67    23481.91    413.82 o 
  -7   7  11    36943.31    38666.14    541.46 o 
  -5   7  11       67.19       42.65     27.05 o 
  -3   7  11    15961.43    16275.20    227.02 o 
  -1   7  11    32224.46    32918.96    425.62 o 
   1   7  11    24831.23    25933.92    407.39 o 
   3   7  11     3555.39     3489.75    125.88 o 
   5   7  11      337.21      170.48     68.14 o 
   7   7  11     4652.03     4932.51    160.66 o 
   9   7  11    17476.43    18668.86    486.98 o 
  11   7  11    14064.64    14369.47    728.24 o 
  13   7  11     6660.98     7821.52    546.29 o 
  15   7  11      793.53      473.40    158.75 o 
  17   7  11     1425.66     1642.91    198.48 o 
 -26   8  11     3146.59     3382.21    261.20 o 
 -24   8  11      345.53      393.83    159.91 o 
 -22   8  11     1224.15      761.51    247.72 o 
 -20   8  11     2141.35     2126.35    165.67 o 
 -18   8  11     4554.27     4899.73    423.20 o 
 -16   8  11     8731.90     9291.02    327.97 o 
 -14   8  11        4.50       22.68     65.80 o 
 -12   8  11     5032.53     5350.86    147.63 o 
 -10   8  11       30.05       17.12     47.73 o 
  -8   8  11      138.62       71.88     52.04 o 
  -6   8  11    15095.12    16607.16    266.37 o 
  -4   8  11    30784.73    32580.44    416.41 o 
  -2   8  11    18350.53    19046.54    275.50 o 
   0   8  11     3485.46     3244.39    101.19 o 
   2   8  11    12090.29    12748.16    231.68 o 
   4   8  11    13551.35    14077.51    294.38 o 
   6   8  11    34156.69    35945.11    625.33 o 
   8   8  11     1829.30     1790.65    179.40 o 
  10   8  11       19.95       60.70    116.27 o 
  12   8  11     2602.77     2138.99    191.17 o 
  14   8  11    10328.17    10975.77    499.58 o 
  16   8  11     8229.96     9519.30    415.92 o 
  18   8  11     2264.10     2103.40    255.62 o 
 -25   9  11     2831.35     2265.70    207.74 o 
 -23   9  11     5911.88     5537.55    267.65 o 
 -21   9  11     3387.02     3191.23    287.17 o 
 -19   9  11     1656.80     1218.70    147.76 o 
 -17   9  11       72.18       -1.60     90.09 o 
 -15   9  11     1177.47     1367.59    115.73 o 
 -13   9  11    12651.20    13043.64    293.44 o 
 -11   9  11     7213.27     7500.41    191.47 o 
  -9   9  11     6544.45     6237.68    219.22 o 
  -7   9  11       38.91       -0.95     47.23 o 
  -5   9  11     3116.60     3262.21    113.86 o 
  -3   9  11     2059.24     2085.31     75.81 o 
  -1   9  11     9032.17     9634.16    184.56 o 
   1   9  11    10046.50    11061.87    347.43 o 
   3   9  11    16977.96    17302.00    315.55 o 
   5   9  11     1431.27     1215.97    142.87 o 
   7   9  11     1447.46     1274.77    141.29 o 
   9   9  11     9837.53     9798.12    490.05 o 
  11   9  11     9470.37    10196.79    414.14 o 
  13   9  11     1990.27     2005.50    214.06 o 
  15   9  11        0.35      -46.50    143.90 o 
  17   9  11     1876.44     1930.76    218.76 o 
 -24  10  11        1.28       10.69    157.87 o 
 -22  10  11       83.12     -126.49    126.49 o 
 -20  10  11      149.45      111.14    167.71 o 
 -18  10  11     3017.62     3073.09    201.05 o 
 -16  10  11     7634.14     7429.97    273.82 o 
 -14  10  11      323.73      460.99    106.23 o 
 -12  10  11      889.31      828.16    101.04 o 
 -10  10  11      653.50      594.08     68.90 o 
  -8  10  11     3169.03     3216.93    110.78 o 
  -6  10  11      151.59        3.61     59.51 o 
  -4  10  11     1323.11     1359.99     77.04 o 
  -2  10  11    11953.61    11662.12    208.18 o 
   0  10  11      405.79      348.21     62.49 o 
   2  10  11     2127.54     2154.32    104.94 o 
   4  10  11     4042.16     4187.61    169.16 o 
   6  10  11    37276.95    41132.58    808.72 o 
   8  10  11    13862.27    13738.93    417.03 o 
  10  10  11      292.28      325.20    129.82 o 
  12  10  11     6174.64     6036.75    313.15 o 
  14  10  11     9271.75    10398.90    474.47 o 
  16  10  11     4032.87     3626.82    430.79 o 
 -23  11  11     4177.86     4805.25    274.83 o 
 -21  11  11      790.73      495.24    158.47 o 
 -19  11  11       17.74       19.35    105.83 o 
 -17  11  11        3.88       10.77    118.81 o 
 -15  11  11      318.63      328.56    107.97 o 
 -13  11  11     1157.07     1143.23    130.30 o 
 -11  11  11     1434.46     1323.56    116.46 o 
  -9  11  11      310.55      302.32     67.26 o 
  -7  11  11      215.76       80.39     68.29 o 
  -5  11  11      309.65      253.21     55.88 o 
  -3  11  11       96.58      127.45     44.96 o 
  -1  11  11     1216.92     1389.82     78.64 o 
   1  11  11     3393.10     3242.60    140.44 o 
   3  11  11     5083.23     4480.23    181.94 o 
   5  11  11      116.15       63.20     78.04 o 
   7  11  11     1924.04     1919.86    134.32 o 
   9  11  11      123.14      123.72     97.47 o 
  11  11  11      219.32      156.16    131.00 o 
  13  11  11      492.02      614.39    170.57 o 
  15  11  11       51.87       75.40    163.74 o 
 -22  12  11     1122.14      814.46    184.48 o 
 -20  12  11        6.82        8.64    189.54 o 
 -18  12  11     1889.18     2083.44    187.37 o 
 -16  12  11     2044.32     1785.20    273.59 o 
 -14  12  11     2374.54     2893.73    185.98 o 
 -12  12  11     2287.76     1974.01    180.71 o 
 -10  12  11     5722.78     5619.35    201.12 o 
  -8  12  11     4036.49     3854.79    162.49 o 
  -6  12  11     1293.59     1113.74     83.28 o 
  -4  12  11     5289.90     5088.79    254.30 o 
  -2  12  11     1606.77     1793.05    110.65 o 
   0  12  11       73.81      128.15     72.68 o 
   2  12  11       86.52      -73.81     73.81 o 
   4  12  11     2620.76     2343.75    139.60 o 
   6  12  11    12268.00    12251.86    361.37 o 
   8  12  11     1749.55     1623.44    150.90 o 
  10  12  11        4.78      223.51     99.60 o 
  12  12  11      680.01      563.89    179.41 o 
  14  12  11     1008.35     1260.28    766.08 o 
 -21  13  11      209.72      -52.72    142.34 o 
 -19  13  11     2969.34     2941.23    263.94 o 
 -17  13  11     2218.32     1900.61    194.52 o 
 -15  13  11      357.26      328.59    124.27 o 
 -13  13  11     1431.72     1265.22    144.52 o 
 -11  13  11      439.08      492.85    112.65 o 
  -9  13  11      458.70      513.88    110.91 o 
  -7  13  11      332.17      329.40    116.64 o 
  -5  13  11      163.84      144.60     87.56 o 
  -3  13  11       52.62       57.97     80.53 o 
  -1  13  11      121.72      178.90    112.99 o 
   1  13  11      272.64      229.30     80.28 o 
   3  13  11     1376.65     1064.22    109.37 o 
   5  13  11     1440.44     1344.16    121.39 o 
   7  13  11      505.47      410.31    111.50 o 
   9  13  11      516.04      469.36    114.47 o 
  11  13  11      945.79      546.78    180.64 o 
  13  13  11       16.46      250.44    374.71 o 
 -20  14  11      571.55      439.34    439.02 o 
 -18  14  11     2229.33     1833.35    222.37 o 
 -16  14  11     3280.75     3338.43    230.44 o 
 -14  14  11     2027.41     1748.06    192.08 o 
 -12  14  11       22.25      -69.31    151.12 o 
 -10  14  11     2784.83     3395.90    198.45 o 
  -8  14  11       66.23      203.73     89.08 o 
  -6  14  11     1785.62     1707.53    131.32 o 
  -4  14  11     1032.03     1173.85    139.83 o 
  -2  14  11      867.14      966.41    179.22 o 
   0  14  11     2894.81     2667.90    160.36 o 
   2  14  11     5181.46     4988.77    192.30 o 
   4  14  11      670.54      530.08     94.10 o 
   6  14  11      749.86      735.24    118.26 o 
   8  14  11       46.33     -114.21    165.36 o 
  10  14  11      125.22       -2.46    165.33 o 
  12  14  11       97.31      375.32    259.73 o 
 -19  15  11      419.88      218.22    504.07 o 
 -17  15  11        2.77       97.13    265.49 o 
 -15  15  11       26.98       35.42    218.46 o 
 -13  15  11      645.15      610.29    133.55 o 
 -11  15  11     2449.23     2930.79    197.21 o 
  -9  15  11     2452.01     2777.27    295.43 o 
  -7  15  11     1415.42     1675.35    170.70 o 
  -5  15  11      149.03      101.25     97.99 o 
  -3  15  11     3712.96     4026.11    235.19 o 
  -1  15  11     6267.08     6366.18    318.98 o 
   1  15  11     2824.41     3133.55    194.98 o 
   3  15  11      147.42       65.14     83.70 o 
   5  15  11      860.56      605.71    179.14 o 
   7  15  11      717.25      449.39    205.45 o 
   9  15  11        9.79      126.19    316.01 o 
  11  15  11      135.73      250.23    217.11 o 
 -18  16  11     1467.87      906.73    257.85 o 
 -16  16  11     2058.82     1833.91    280.02 o 
 -14  16  11     2960.99     3585.36    694.05 o 
 -12  16  11      971.55      737.06    131.36 o 
 -10  16  11        2.77     -187.61    209.80 o 
  -8  16  11     1679.26     1620.60    149.44 o 
  -6  16  11     7759.89     8485.11    324.34 o 
  -4  16  11     8967.93     9637.65    390.60 o 
  -2  16  11     2128.58     1994.59    172.37 o 
   0  16  11     1189.53     1154.68    142.76 o 
   2  16  11     6025.38     6407.91    334.93 o 
   4  16  11     6695.71     7538.01    403.15 o 
   6  16  11     1685.63     1538.61    252.21 o 
   8  16  11      586.24      560.13    545.84 o 
 -15  17  11     1734.83     1758.57    281.35 o 
 -13  17  11    11126.19    12489.22    618.50 o 
 -11  17  11    11770.98    12717.80    636.48 o 
  -9  17  11     2121.07     1864.88    265.89 o 
  -7  17  11     1189.48     1159.77    150.90 o 
  -5  17  11     2751.84     3051.85    231.81 o 
  -3  17  11     2516.30     3126.65    214.49 o 
  -1  17  11     4625.90     5124.80    482.52 o 
   1  17  11     1431.51     1484.36    418.74 o 
   3  17  11       54.31      256.13    170.06 o 
   5  17  11      175.79       -8.91    254.51 o 
   7  17  11      599.92      479.16    248.95 o 
 -12  18  11       81.72     -220.29    220.29 o 
 -10  18  11     1861.10     2056.67    262.52 o 
  -8  18  11     3821.05     4061.51    376.71 o 
  -6  18  11     5957.39     6221.47    412.79 o 
  -4  18  11     2763.19     2878.05    386.21 o 
  -2  18  11     1002.48      925.48    220.23 o 
   0  18  11      525.01      441.78    460.02 o 
   2  18  11     1033.22      803.90    250.45 o 
   4  18  11     4699.97     5256.35    370.05 o 
  -7  19  11      101.08       28.78    230.94 o 
  -5  19  11     1307.70     1367.71    248.47 o 
  -3  19  11     2096.81     2103.87    304.38 o 
  -1  19  11     2066.54     1890.92    497.43 o 
 -28   0  12     1993.80     1149.41    338.17 o 
 -26   0  12        2.51      142.03    534.70 o 
 -24   0  12     1677.93      748.07    154.53 o 
 -22   0  12    10467.04    11499.86    378.34 o 
 -20   0  12     7488.85     7965.25    332.84 o 
 -18   0  12     1512.60     1499.92    153.96 o 
 -16   0  12      144.58       81.37     77.91 o 
 -14   0  12     1563.28     1358.39    104.82 o 
 -12   0  12    10630.74    10728.87    285.26 o 
 -10   0  12     5452.08     5210.69    303.32 o 
  -8   0  12       38.19       54.67     63.78 o 
  -6   0  12    74232.36    75325.09   1375.37 o 
  -4   0  12    17066.81    17116.00    403.54 o 
  -2   0  12    34710.91    35688.01   1007.84 o 
   0   0  12    51259.75    54358.65   1074.05 o 
   2   0  12    90370.19    96027.24   1805.07 o 
   4   0  12    25038.67    25821.18    680.46 o 
   6   0  12     3337.17     2633.50    440.51 o 
   8   0  12    15859.92    17022.86    639.26 o 
  10   0  12    11003.91    10366.89    526.46 o 
  12   0  12    12603.69    12214.79    624.35 o 
  14   0  12      344.04      524.05    220.77 o 
  16   0  12     1260.34      953.71    344.43 o 
  18   0  12       77.15      -59.33    324.82 o 
 -29   1  12     1487.45     1368.90    349.27 o 
 -27   1  12    12800.94    13814.84    484.31 o 
 -25   1  12     8015.37     8892.98    317.04 o 
 -23   1  12      104.70       77.93     76.49 o 
 -21   1  12     1487.16     1273.31    123.05 o 
 -19   1  12    10208.19     9801.06    341.24 o 
 -17   1  12    17408.39    17632.59    331.93 o 
 -15   1  12      309.35      224.78     49.10 o 
 -13   1  12       15.00       -1.00     45.03 o 
 -11   1  12     3774.00     4211.76    109.97 o 
  -9   1  12      127.81       82.36     38.61 o 
  -7   1  12      187.48      238.14     44.24 o 
  -5   1  12    37823.14    41358.16    621.17 o 
  -3   1  12    10622.31    10103.85    231.93 o 
  -1   1  12      172.43       25.14     51.24 o 
   1   1  12      457.89      274.85     49.50 o 
   3   1  12     4871.18     5006.86    154.15 o 
   5   1  12    13958.28    15294.79    568.18 o 
   7   1  12    15586.60    17080.29    413.79 o 
   9   1  12    30445.18    34594.58    827.76 o 
  11   1  12    17808.66    17805.51    567.32 o 
  13   1  12      161.54      381.08    146.45 o 
  15   1  12     5230.91     5194.12    400.98 o 
  17   1  12    14679.38    16390.77   1398.34 o 
  19   1  12     5364.58     5925.70   1323.02 o 
 -28   2  12     1340.87     1251.66    208.10 o 
 -26   2  12      119.02      157.79    126.34 o 
 -24   2  12       18.87       86.49     88.46 o 
 -22   2  12      658.49      571.10    157.97 o 
 -20   2  12    21109.71    23296.46    559.47 o 
 -18   2  12    12195.13    13181.34    290.67 o 
 -16   2  12     1832.07     1460.32     85.06 o 
 -14   2  12     7279.10     7524.21    172.92 o 
 -12   2  12     8537.56     8630.11    170.61 o 
 -10   2  12    15144.03    14862.47    266.13 o 
  -8   2  12    21782.43    19931.05    344.42 o 
  -6   2  12     5162.57     5524.28    199.74 o 
  -4   2  12     1273.04      986.00     87.66 o 
  -2   2  12    15661.57    15468.93    378.07 o 
   0   2  12     8264.94     8965.92    180.25 o 
   2   2  12    40204.93    43975.33    623.62 o 
   4   2  12    23531.25    24422.90    412.14 o 
   6   2  12     2870.84     2292.20    135.65 o 
   8   2  12     6253.72     6395.11    225.87 o 
  10   2  12    26667.55    28474.78    709.69 o 
  12   2  12    15416.66    16550.88    514.80 o 
  14   2  12     3591.92     3579.71    321.98 o 
  16   2  12      942.46      804.39    204.14 o 
  18   2  12     1630.79     1652.51    308.99 o 
 -27   3  12     5143.40     5324.78    489.80 o 
 -25   3  12     2162.55     1978.39    190.13 o 
 -23   3  12      220.26       20.15     97.39 o 
 -21   3  12      546.56      430.77    113.47 o 
 -19   3  12     3112.74     3058.62    227.57 o 
 -17   3  12     9028.21     9037.30    216.42 o 
 -15   3  12    10510.60    10286.81    223.19 o 
 -13   3  12     6047.51     6318.42    139.58 o 
 -11   3  12     5682.24     5167.36    117.87 o 
  -9   3  12    10775.03    11107.87    245.77 o 
  -7   3  12      153.97      217.45     27.40 o 
  -5   3  12     4944.01     5240.61    193.10 o 
  -3   3  12    18891.34    20411.20    347.12 o 
  -1   3  12     3248.65     3312.59    123.70 o 
   1   3  12    14230.13    14631.23    238.28 o 
   3   3  12     8823.37     8861.16    230.58 o 
   5   3  12      408.70      345.36    115.60 o 
   7   3  12     9574.26    10326.22    329.52 o 
   9   3  12    31550.75    35211.34    700.76 o 
  11   3  12     6297.04     7026.43    312.63 o 
  13   3  12     2768.02     2821.78    448.28 o 
  15   3  12     8037.67     8104.40    775.09 o 
  17   3  12     8626.80     9194.68    532.45 o 
  19   3  12     1816.91     1432.30    354.21 o 
 -28   4  12      281.33      131.56    187.17 o 
 -26   4  12      255.73      230.76    196.62 o 
 -24   4  12     1818.35     1727.36    145.46 o 
 -22   4  12      381.51      125.84    237.91 o 
 -20   4  12    13006.45    12761.01    368.68 o 
 -18   4  12     2564.97     2583.21    197.81 o 
 -16   4  12     2626.79     2247.15    110.47 o 
 -14   4  12     3581.32     3577.93    199.74 o 
 -12   4  12     3012.06     2854.17    124.38 o 
 -10   4  12     5407.75     5146.58    143.70 o 
  -8   4  12     9507.39    10464.00    199.82 o 
  -6   4  12     7346.38     7316.16    154.35 o 
  -4   4  12      132.41      214.41     45.06 o 
  -2   4  12     5306.02     4933.75    135.86 o 
   0   4  12        8.02      -17.05     36.39 o 
   2   4  12    12317.51    12855.69    308.49 o 
   4   4  12     2205.62     1977.67    124.38 o 
   6   4  12      653.34      402.07    114.47 o 
   8   4  12     3331.35     3387.69    125.68 o 
  10   4  12     6726.56     6764.53    487.89 o 
  12   4  12     3453.87     3627.15    237.15 o 
  14   4  12     5363.38     5354.71    446.71 o 
  16   4  12      683.11      717.84    201.45 o 
  18   4  12      246.34      346.23    242.25 o 
 -27   5  12     5523.30     5799.02    348.19 o 
 -25   5  12     2448.03     2190.80    185.16 o 
 -23   5  12        4.35      -90.69    100.16 o 
 -21   5  12      133.64       40.34     98.07 o 
 -19   5  12        3.33       77.79     89.81 o 
 -17   5  12      642.25      649.69     69.65 o 
 -15   5  12        2.87      -59.13     80.84 o 
 -13   5  12     4763.07     4826.79    178.67 o 
 -11   5  12      119.50      -33.34    106.61 o 
  -9   5  12      153.34      116.45     65.94 o 
  -7   5  12     5201.38     4862.88    175.55 o 
  -5   5  12    24789.23    25693.66    407.80 o 
  -3   5  12     6557.51     6494.48    140.26 o 
  -1   5  12     1440.86     1300.96    138.51 o 
   1   5  12       69.80      -19.69     89.91 o 
   3   5  12       80.11      -17.27     61.59 o 
   5   5  12     2850.26     2965.08     97.59 o 
   7   5  12     1927.99     1630.16    146.70 o 
   9   5  12      130.34       28.35     99.21 o 
  11   5  12      700.37      918.22    147.63 o 
  13   5  12      914.49      309.70    317.71 o 
  15   5  12      736.20      445.52    160.93 o 
  17   5  12     3167.55     2815.55    353.96 o 
 -26   6  12     2056.21     1808.01    231.63 o 
 -24   6  12     6874.39     7363.30    317.11 o 
 -22   6  12     2214.18     1551.90    257.41 o 
 -20   6  12      675.71      459.58    108.26 o 
 -18   6  12     2992.33     2724.55    159.92 o 
 -16   6  12     3556.73     3460.59    194.60 o 
 -14   6  12     3322.32     3238.41    116.53 o 
 -12   6  12       91.01       10.52     56.13 o 
 -10   6  12    16824.41    16326.99    313.22 o 
  -8   6  12     3344.86     3436.54    127.17 o 
  -6   6  12     1108.41     1249.74     93.04 o 
  -4   6  12     8168.54     8302.86    160.51 o 
  -2   6  12      590.55      551.54     55.53 o 
   0   6  12     1004.54      997.24     64.70 o 
   2   6  12     1385.00     1268.17     65.93 o 
   4   6  12     1049.67     1151.82     62.76 o 
   6   6  12      249.60      124.62     81.16 o 
   8   6  12     3100.19     2753.95    161.89 o 
  10   6  12      135.54      -10.22    115.69 o 
  12   6  12        2.95      -34.25    319.21 o 
  14   6  12      590.26      207.99    176.59 o 
  16   6  12      973.50      741.98    162.26 o 
  18   6  12      408.63      395.69    313.64 o 
 -27   7  12       15.61      396.91    316.17 o 
 -25   7  12      264.99      -52.24    237.63 o 
 -23   7  12       69.76       88.81    303.76 o 
 -21   7  12      956.24      892.76    137.84 o 
 -19   7  12       42.87       59.64    105.23 o 
 -17   7  12     1837.86     1654.22    151.57 o 
 -15   7  12      596.68      466.38     61.59 o 
 -13   7  12       15.91      -25.45     58.73 o 
 -11   7  12     7391.09     7154.86    196.78 o 
  -9   7  12     4065.87     3682.45    122.04 o 
  -7   7  12     2028.59     1739.51     85.39 o 
  -5   7  12      548.82      551.15     84.39 o 
  -3   7  12      593.50      480.20     51.81 o 
  -1   7  12     1310.94     1250.76     71.38 o 
   1   7  12       28.15        8.08     43.20 o 
   3   7  12      824.73      657.89     65.83 o 
   5   7  12     1042.96      784.06    126.31 o 
   7   7  12       57.31       49.02     81.14 o 
   9   7  12       49.62     -113.49    113.49 o 
  11   7  12       35.68       70.08    159.50 o 
  13   7  12      177.79      287.72    143.41 o 
  15   7  12       20.00     -229.06    229.06 o 
  17   7  12       11.39     -163.18    213.04 o 
 -26   8  12      792.80      873.96    315.95 o 
 -24   8  12      295.44       44.72    162.06 o 
 -22   8  12      422.90       65.81    155.09 o 
 -20   8  12     1483.23     1665.24    217.93 o 
 -18   8  12      146.13      -43.49    106.62 o 
 -16   8  12       45.07      170.64    106.63 o 
 -14   8  12      785.29      809.93     76.68 o 
 -12   8  12     1423.64     1174.08     84.73 o 
 -10   8  12    21653.78    22456.82    389.75 o 
  -8   8  12    53894.42    56710.13    826.56 o 
  -6   8  12     2914.55     2887.45    133.26 o 
  -4   8  12       53.92        8.49     38.95 o 
  -2   8  12     5239.53     5189.81    167.00 o 
   0   8  12    18210.41    19667.56    324.35 o 
   2   8  12     6117.95     6187.06    137.47 o 
   4   8  12       62.99       15.38     60.00 o 
   6   8  12     3412.23     3119.23    147.58 o 
   8   8  12     4900.24     4536.98    504.76 o 
  10   8  12     2913.94     2788.07    416.28 o 
  12   8  12      204.79      111.28    133.20 o 
  14   8  12      132.18      172.30    330.31 o 
  16   8  12      202.23      209.87    184.42 o 
 -25   9  12     2751.90     2777.31    240.92 o 
 -23   9  12      811.13      761.85    250.76 o 
 -21   9  12      766.03      569.77    145.24 o 
 -19   9  12      171.37      208.91    135.35 o 
 -17   9  12       41.67       95.57    207.81 o 
 -15   9  12     3783.24     3643.51    173.65 o 
 -13   9  12     4240.79     4362.25    145.92 o 
 -11   9  12      142.26      -18.22     85.63 o 
  -9   9  12      430.01      332.42     69.15 o 
  -7   9  12     6922.85     7004.82    179.85 o 
  -5   9  12     2356.60     2690.16     84.15 o 
  -3   9  12    19678.98    20436.89    294.76 o 
  -1   9  12    17774.58    17226.60    298.86 o 
   1   9  12      107.18      -13.43     49.72 o 
   3   9  12     5595.37     5663.16    166.13 o 
   5   9  12     6949.82     7049.34    288.37 o 
   7   9  12      901.10      822.82    112.08 o 
   9   9  12      516.51      451.06    109.24 o 
  11   9  12      781.16      987.15    268.33 o 
  13   9  12      366.88      -19.52    135.39 o 
  15   9  12      166.45       40.70    255.40 o 
 -24  10  12        2.08       69.91    146.16 o 
 -22  10  12     2104.39     2115.07    220.21 o 
 -20  10  12     6786.77     6661.24    294.27 o 
 -18  10  12     5060.33     6386.38    267.55 o 
 -16  10  12     6037.93     5408.49    236.82 o 
 -14  10  12      238.14      116.25    118.29 o 
 -12  10  12     7779.36     8313.02    286.66 o 
 -10  10  12     5351.56     5287.94    218.58 o 
  -8  10  12    13166.94    13886.55    284.62 o 
  -6  10  12     4549.22     4188.02    133.79 o 
  -4  10  12     2646.34     2265.78    170.62 o 
  -2  10  12    15063.58    15216.99    250.76 o 
   0  10  12    14413.23    15023.83    288.04 o 
   2  10  12    12681.94    14485.01    312.35 o 
   4  10  12     3138.92     3131.30    139.44 o 
   6  10  12       93.71      248.58    102.24 o 
   8  10  12     3734.34     3251.84    183.25 o 
  10  10  12     4885.65     4827.19    321.43 o 
  12  10  12     7202.30     7373.32    383.07 o 
  14  10  12     2957.24     2745.34    265.13 o 
 -23  11  12     2538.45     2608.94    209.58 o 
 -21  11  12      343.90      375.57    152.07 o 
 -19  11  12      146.47      -71.01    132.73 o 
 -17  11  12    10155.84    11198.90    576.29 o 
 -15  11  12    14133.61    15826.97    422.88 o 
 -13  11  12    11766.78    12406.90    482.48 o 
 -11  11  12      620.18      530.07     99.56 o 
  -9  11  12     8806.60     9061.94    254.05 o 
  -7  11  12     7232.58     7092.03    193.93 o 
  -5  11  12     4669.76     5262.12    160.22 o 
  -3  11  12      119.21      138.05     51.50 o 
  -1  11  12     7361.49     7676.52    190.62 o 
   1  11  12      132.62       72.15    108.75 o 
   3  11  12     4452.30     4756.64    209.16 o 
   5  11  12     9071.75     8816.84    278.74 o 
   7  11  12    18224.84    19225.98    697.91 o 
   9  11  12     5400.73     5661.40    363.73 o 
  11  11  12     1202.57     1279.96    298.92 o 
  13  11  12      766.08      670.61    184.08 o 
 -22  12  12     4841.10     4496.95    427.52 o 
 -20  12  12     7112.62     7644.50    351.99 o 
 -18  12  12     4094.12     4010.82    280.08 o 
 -16  12  12     5774.53     6731.53    470.03 o 
 -14  12  12      798.48      706.87    145.68 o 
 -12  12  12    12536.04    13645.32    467.71 o 
 -10  12  12    21758.05    24096.92    588.73 o 
  -8  12  12     7284.88     7782.00    217.64 o 
  -6  12  12      751.12      764.05    132.73 o 
  -4  12  12       89.31      110.55     98.48 o 
  -2  12  12     9877.31     9762.18    277.15 o 
   0  12  12    17103.78    16318.08    422.03 o 
   2  12  12    15333.37    15581.42    635.61 o 
   4  12  12     4365.75     4763.14    264.55 o 
   6  12  12     2187.87     1784.52    149.52 o 
   8  12  12      626.36      699.11    111.75 o 
  10  12  12     4582.73     4460.19    236.72 o 
  12  12  12     7270.79     7869.83    403.93 o 
 -21  13  12      278.55      313.25    163.81 o 
 -19  13  12     1200.86     1414.74    319.82 o 
 -17  13  12     7948.65     7654.62    344.62 o 
 -15  13  12    11393.33    12764.96    425.29 o 
 -13  13  12     8201.53     8459.35    312.12 o 
 -11  13  12     9920.25    10219.93    341.21 o 
  -9  13  12      297.99      307.30    111.67 o 
  -7  13  12     5636.00     6463.82    239.08 o 
  -5  13  12    10952.14    11857.66    657.02 o 
  -3  13  12    14428.59    16140.07    434.18 o 
  -1  13  12     5417.62     5538.55    283.02 o 
   1  13  12       17.07      -84.05     84.05 o 
   3  13  12     4294.49     4535.48    174.63 o 
   5  13  12    18602.05    20468.32    500.63 o 
   7  13  12     9067.79     9379.12    320.81 o 
   9  13  12     2057.36     2062.68    261.05 o 
  11  13  12       62.20       36.96    199.13 o 
 -20  14  12     3244.57     3465.90    450.02 o 
 -18  14  12       63.87       37.87    144.92 o 
 -16  14  12       75.99      337.70    135.54 o 
 -14  14  12      264.35      203.48    141.65 o 
 -12  14  12      417.44      169.90    136.55 o 
 -10  14  12     5980.55     6187.25    290.51 o 
  -8  14  12     8497.64     9757.70    326.93 o 
  -6  14  12     4459.88     4414.66    327.51 o 
  -4  14  12     2832.30     2559.70    184.23 o 
  -2  14  12      558.57      626.53    133.37 o 
   0  14  12     7444.61     8165.84    337.36 o 
   2  14  12     3022.51     2721.63    206.38 o 
   4  14  12      210.52      184.41    138.87 o 
   6  14  12      394.91      400.21    137.66 o 
   8  14  12       46.20     -144.02    316.07 o 
  10  14  12     1039.34     1029.06    231.74 o 
 -19  15  12      305.13      580.82    255.41 o 
 -17  15  12     2340.47     2634.78    219.82 o 
 -15  15  12     5096.67     5021.70    322.15 o 
 -13  15  12     9096.80     9670.62    426.98 o 
 -11  15  12     3835.39     3672.45    248.55 o 
  -9  15  12        9.41      -88.21    160.56 o 
  -7  15  12     1783.73     1802.13    146.86 o 
  -5  15  12    18452.51    20754.06    579.21 o 
  -3  15  12    18517.88    19625.59    745.86 o 
  -1  15  12     4567.63     5538.57    331.19 o 
   1  15  12       86.24       39.26    194.19 o 
   3  15  12     2334.71     2339.53    354.96 o 
   5  15  12     5265.11     6320.53    345.98 o 
   7  15  12     1867.81     1392.80    280.33 o 
   9  15  12       60.85      165.83    372.29 o 
 -16  16  12        1.03     -196.25    206.02 o 
 -14  16  12     2261.28     2169.57    207.83 o 
 -12  16  12     2063.36     2217.68    207.65 o 
 -10  16  12     1380.93     1513.20    165.29 o 
  -8  16  12      643.31      769.17    142.78 o 
  -6  16  12      141.44      202.58    132.30 o 
  -4  16  12        0.85      229.89    138.88 o 
  -2  16  12      487.89      264.55    116.52 o 
   0  16  12      318.06       55.01    119.33 o 
   2  16  12      197.09      461.53    171.30 o 
   4  16  12     1066.83      697.15    182.83 o 
   6  16  12     2222.14     2077.22    277.07 o 
 -15  17  12     2564.49     2403.23    299.08 o 
 -13  17  12     1514.46     1455.31    316.10 o 
 -11  17  12       74.96       19.33    165.42 o 
  -9  17  12      845.10     1036.18    239.82 o 
  -7  17  12     1992.44     2293.59    196.74 o 
  -5  17  12      378.67      831.91    175.29 o 
  -3  17  12      981.25      924.68    215.15 o 
  -1  17  12      402.40      216.83    214.85 o 
   1  17  12      330.89       87.59    159.79 o 
   3  17  12        0.87     -198.24    198.24 o 
   5  17  12      862.15      668.53    328.53 o 
 -12  18  12      484.27      704.78    213.94 o 
 -10  18  12       15.08      170.14    188.82 o 
  -8  18  12       13.34       47.67    191.53 o 
  -6  18  12      246.54      322.33    190.62 o 
  -4  18  12       98.76      320.25    186.20 o 
  -2  18  12        7.76     -203.00    203.00 o 
   0  18  12      116.39       61.12    177.54 o 
   2  18  12      720.11     1064.96    217.37 o 
 -27   1  13     1640.24     1643.36    199.85 o 
 -25   1  13       39.55     -139.47    139.47 o 
 -23   1  13     1232.02     1356.75    134.51 o 
 -21   1  13     1281.58      740.01    182.61 o 
 -19   1  13      148.30      131.73    160.35 o 
 -17   1  13      292.47      279.19     71.19 o 
 -15   1  13      121.58      120.72     56.47 o 
 -13   1  13      368.67      340.02     74.93 o 
 -11   1  13     2111.79     1964.17    149.43 o 
  -9   1  13      445.69      313.00     61.02 o 
  -7   1  13      203.88       83.07     41.89 o 
  -5   1  13    12495.82    12520.80    289.87 o 
  -3   1  13     7323.64     7119.24    172.68 o 
  -1   1  13     5729.96     5308.85    202.09 o 
   1   1  13     6447.91     7155.94    179.72 o 
   3   1  13     2746.78     2874.30    210.02 o 
   5   1  13     2402.24     2123.88    108.58 o 
   7   1  13      198.13      166.41     84.77 o 
   9   1  13      640.84      238.90    157.44 o 
  11   1  13       35.90      116.08    140.95 o 
  13   1  13      129.70       70.77    179.40 o 
  15   1  13        8.20       74.11     97.30 o 
  17   1  13      544.44      135.64    259.36 o 
 -28   2  13        3.36      -97.17    190.77 o 
 -26   2  13     1332.12     1002.56    181.71 o 
 -24   2  13      662.69      642.42    109.54 o 
 -22   2  13     1415.82     1323.13    124.37 o 
 -20   2  13       60.15      -33.62     87.07 o 
 -18   2  13     3494.54     3260.18    157.35 o 
 -16   2  13     2093.95     1575.33    122.67 o 
 -14   2  13     5638.59     5665.89    164.00 o 
 -12   2  13     9148.74    10067.23    259.90 o 
 -10   2  13    20730.95    22025.42    398.33 o 
  -8   2  13    13146.38    13440.15    269.14 o 
  -6   2  13    11300.16    12411.57    206.52 o 
  -4   2  13     5686.23     5644.66    142.47 o 
  -2   2  13    11435.02    10504.05    256.69 o 
   0   2  13     1621.29     1164.53    159.71 o 
   2   2  13     5539.69     5445.46    158.31 o 
   4   2  13     4538.70     4587.21    152.99 o 
   6   2  13     6567.00     6969.03    240.22 o 
   8   2  13     4321.49     4701.15    267.60 o 
  10   2  13      183.05      102.19    112.27 o 
  12   2  13     2496.13     2386.32    209.72 o 
  14   2  13     1378.23     1309.14    225.73 o 
  16   2  13      982.37      836.11    207.55 o 
  18   2  13     3349.15     3156.30    699.90 o 
 -27   3  13     3820.20     3661.99    259.75 o 
 -25   3  13     2593.89     2478.78    238.27 o 
 -23   3  13      328.98      136.04    113.33 o 
 -21   3  13     4873.02     4903.14    376.14 o 
 -19   3  13    22190.98    23410.58    501.99 o 
 -17   3  13    17414.90    18092.80    583.55 o 
 -15   3  13     2641.55     2168.31    212.37 o 
 -13   3  13      506.80      427.00     59.30 o 
 -11   3  13    22907.20    22405.96    360.00 o 
  -9   3  13    21101.33    20576.42    318.82 o 
  -7   3  13    11666.73    11891.54    216.73 o 
  -5   3  13      718.38      666.69     69.15 o 
  -3   3  13     1761.09     1574.29     94.34 o 
  -1   3  13      551.02      427.99     64.15 o 
   1   3  13    10046.25    10344.15    187.25 o 
   3   3  13     1959.86     2008.80    142.44 o 
   5   3  13      262.35       96.03    107.26 o 
   7   3  13      504.79      689.06    140.82 o 
   9   3  13        0.15      -83.64    155.47 o 
  11   3  13      307.26      -17.29    129.96 o 
  13   3  13     2939.41     2536.42    237.80 o 
  15   3  13      692.90      746.82    226.55 o 
  17   3  13      168.82     -202.73    202.73 o 
 -28   4  13      198.14      278.28    204.40 o 
 -26   4  13      661.61      591.54    195.71 o 
 -24   4  13     1431.30     1391.21    151.77 o 
 -22   4  13     1487.25     1339.34    205.09 o 
 -20   4  13     6464.80     6260.30    444.98 o 
 -18   4  13      982.23      914.76    118.90 o 
 -16   4  13     1080.53      771.14    115.41 o 
 -14   4  13    17096.99    17684.16    432.44 o 
 -12   4  13    12109.67    13070.73    333.09 o 
 -10   4  13      327.38      159.55     64.01 o 
  -8   4  13       71.47       31.58     57.83 o 
  -6   4  13      155.88      117.82     44.96 o 
  -4   4  13     4607.50     4759.64    170.20 o 
  -2   4  13    13338.29    13534.96    271.00 o 
   0   4  13    11281.82    11290.88    500.94 o 
   2   4  13     7598.79     7786.50    188.28 o 
   4   4  13      173.46      163.93     91.93 o 
   6   4  13     2604.62     2362.32    175.49 o 
   8   4  13    28351.19    32460.83    779.66 o 
  10   4  13    18376.34    20575.70    596.80 o 
  12   4  13     3271.31     3421.56    241.68 o 
  14   4  13      410.67      256.64    217.81 o 
  16   4  13     5407.16     5379.46    518.14 o 
 -27   5  13     6930.16     7376.80    395.41 o 
 -25   5  13     4556.01     4598.91    317.06 o 
 -23   5  13        0.56      100.73    150.58 o 
 -21   5  13     8539.33     9161.15    302.85 o 
 -19   5  13    27223.29    30858.30    734.44 o 
 -17   5  13    29031.91    28157.11    826.57 o 
 -15   5  13     6879.51     7567.75    248.75 o 
 -13   5  13     7088.71     6639.53    230.79 o 
 -11   5  13    17369.47    17101.83    451.93 o 
  -9   5  13    51264.27    53736.62   1093.11 o 
  -7   5  13    12998.23    14103.12    292.93 o 
  -5   5  13      404.25      421.63     59.83 o 
  -3   5  13     5028.10     5167.62    153.45 o 
  -1   5  13     6712.87     6674.02    151.27 o 
   1   5  13      180.87      209.07     78.78 o 
   3   5  13     8576.29     8649.08    320.27 o 
   5   5  13     7745.44     8396.38    243.15 o 
   7   5  13      713.27      504.08    133.73 o 
   9   5  13      678.99      532.41    126.14 o 
  11   5  13     2227.95     1767.73    214.88 o 
  13   5  13     6127.91     5721.29    357.39 o 
  15   5  13     5331.73     6282.68    872.13 o 
  17   5  13     1812.06     1834.07    311.94 o 
 -26   6  13     6858.54     7869.99    347.72 o 
 -24   6  13    10217.05    11311.93    447.77 o 
 -22   6  13     4843.27     4482.61    246.96 o 
 -20   6  13     3399.04     3552.14    196.20 o 
 -18   6  13       33.96      -85.49     92.81 o 
 -16   6  13     1857.77     1882.04    134.11 o 
 -14   6  13     6949.19     7840.43    235.49 o 
 -12   6  13     3612.47     3379.40    179.40 o 
 -10   6  13     5995.07     5747.25    180.26 o 
  -8   6  13      879.70      465.11     65.97 o 
  -6   6  13    10565.44    10682.69    237.54 o 
  -4   6  13    10397.12    10802.56    209.73 o 
  -2   6  13    39946.37    42040.69    637.71 o 
   0   6  13    32427.36    33741.00    547.77 o 
   2   6  13     5578.91     5523.16    224.79 o 
   4   6  13     5363.40     5452.33    163.13 o 
   6   6  13     2673.92     3041.35    155.21 o 
   8   6  13     3605.97     3546.75    214.58 o 
  10   6  13    13320.78    15031.01   1022.88 o 
  12   6  13     2452.36     2686.34    501.61 o 
  14   6  13       82.59      -22.25    170.22 o 
  16   6  13     2781.13     2227.19    300.56 o 
 -27   7  13     6168.18     7155.10    392.61 o 
 -25   7  13      667.35      783.93    163.42 o 
 -23   7  13     2367.99     2255.60    215.79 o 
 -21   7  13    12970.22    13901.43    661.97 o 
 -19   7  13     8053.46     8255.90    277.82 o 
 -17   7  13     5011.00     5049.48    204.61 o 
 -15   7  13      543.82      447.79     73.60 o 
 -13   7  13      574.33      354.75     82.46 o 
 -11   7  13     4714.65     4778.52    147.86 o 
  -9   7  13     8347.95     8564.12    224.79 o 
  -7   7  13    12637.35    13477.99    276.59 o 
  -5   7  13    13399.94    13817.79    249.08 o 
  -3   7  13      228.95       95.99     87.56 o 
  -1   7  13     9829.09     9780.97    231.78 o 
   1   7  13    23642.73    25748.92    430.81 o 
   3   7  13     6893.05     7533.99    192.69 o 
   5   7  13     8052.23     8292.40    318.06 o 
   7   7  13       73.45       73.41    110.35 o 
   9   7  13     3374.70     2658.90    201.63 o 
  11   7  13      277.16      110.80    231.54 o 
  13   7  13     4001.48     4099.64    349.93 o 
  15   7  13     4917.15     4531.33    472.68 o 
 -26   8  13     4684.84     4691.50    326.26 o 
 -24   8  13    11780.29    12144.71    589.02 o 
 -22   8  13     4678.95     5368.26    278.00 o 
 -20   8  13      233.75      245.28    113.17 o 
 -18   8  13     3950.21     3811.56    212.51 o 
 -16   8  13     7662.91     8366.59    270.13 o 
 -14   8  13    13650.32    13448.61    390.49 o 
 -12   8  13    27258.60    30195.08    528.66 o 
 -10   8  13      268.25      193.76    119.67 o 
  -8   8  13      122.80      159.21     67.78 o 
  -6   8  13    14946.38    15799.58    342.10 o 
  -4   8  13    20530.46    21511.20    399.91 o 
  -2   8  13     6828.20     6992.09    155.31 o 
   0   8  13     1278.80     1180.77     91.63 o 
   2   8  13       22.60      -38.96     47.01 o 
   4   8  13      403.66      348.05     83.28 o 
   6   8  13     7896.74     8204.89    240.61 o 
   8   8  13     6913.34     6737.80    300.73 o 
  10   8  13     3303.18     2905.88    210.17 o 
  12   8  13     1937.05     1865.04    200.19 o 
  14   8  13      158.19      531.98    348.43 o 
 -25   9  13       80.83      224.11    150.25 o 
 -23   9  13      117.20      266.27    297.32 o 
 -21   9  13     3534.70     3520.00    236.97 o 
 -19   9  13     9540.31    10194.58    368.87 o 
 -17   9  13    14282.89    15418.63    496.58 o 
 -15   9  13     2382.30     2053.73    159.64 o 
 -13   9  13     3725.96     3643.29    247.69 o 
 -11   9  13     4698.97     4894.57    158.64 o 
  -9   9  13    22022.47    22378.17    614.85 o 
  -7   9  13     4580.40     4240.24    136.22 o 
  -5   9  13     1793.86     1721.81     76.62 o 
  -3   9  13     1932.84     1940.51    107.68 o 
  -1   9  13       11.19       49.66     87.35 o 
   1   9  13     1697.04     2017.39     97.13 o 
   3   9  13    10304.78    10867.87    245.18 o 
   5   9  13     6470.52     6867.78    271.61 o 
   7   9  13     7701.84     7645.54    491.42 o 
   9   9  13      313.81       20.69    139.64 o 
  11   9  13     2295.78     2394.58    245.37 o 
  13   9  13     7824.36     8014.85    569.94 o 
  15   9  13     1736.55      790.15    466.97 o 
 -24  10  13     3073.96     3756.46    498.81 o 
 -22  10  13     2530.91     2457.54    428.99 o 
 -20  10  13      837.72      535.94    194.14 o 
 -18  10  13     3357.86     3591.21    208.51 o 
 -16  10  13     9416.96     8651.89    317.84 o 
 -14  10  13    22884.23    26061.64    810.67 o 
 -12  10  13    11502.57    11923.20    316.55 o 
 -10  10  13     1137.36      959.26    109.09 o 
  -8  10  13     3949.82     3852.42    143.66 o 
  -6  10  13     5308.97     5541.13    164.84 o 
  -4  10  13      785.21      854.19     85.38 o 
  -2  10  13       37.80      101.03     54.90 o 
   0  10  13     2134.40     2092.68    104.88 o 
   2  10  13     4845.75     4988.07    208.73 o 
   4  10  13       96.75      148.73     76.38 o 
   6  10  13      843.60      763.57    116.45 o 
   8  10  13     1711.29     1618.13    149.59 o 
  10  10  13     2692.08     2255.03    273.51 o 
  12  10  13     1728.42     1616.92    233.57 o 
  14  10  13      792.91      763.67    274.48 o 
 -23  11  13       59.75      111.04    256.65 o 
 -21  11  13      125.67       66.66    174.61 o 
 -19  11  13     1290.62     1013.93    280.16 o 
 -17  11  13     1693.06     1425.68    182.45 o 
 -15  11  13        0.55       32.61    149.28 o 
 -13  11  13     3448.17     3568.55    226.31 o 
 -11  11  13     1618.79     1130.20    220.25 o 
  -9  11  13      574.41      555.73    123.95 o 
  -7  11  13       55.98      -70.98     70.98 o 
  -5  11  13      226.77      231.52    107.26 o 
  -3  11  13      325.12      432.29     68.50 o 
  -1  11  13       41.31       -8.81     68.37 o 
   1  11  13      803.54      610.95    104.69 o 
   3  11  13     4274.87     4304.77    166.24 o 
   5  11  13     4472.38     4342.46    232.71 o 
   7  11  13     2609.89     2367.21    231.64 o 
   9  11  13      161.54      256.67    122.03 o 
  11  11  13      615.29      530.11    292.06 o 
  13  11  13     3275.52     2885.51    271.35 o 
 -22  12  13      687.34      464.75    154.32 o 
 -20  12  13      220.38      287.79    153.96 o 
 -18  12  13     3274.36     2945.69    214.69 o 
 -16  12  13     3171.48     3455.66    220.57 o 
 -14  12  13      962.99      950.19    133.41 o 
 -12  12  13        4.54       40.00    119.41 o 
 -10  12  13     3434.09     3454.09    196.26 o 
  -8  12  13     1205.44     1093.65    119.99 o 
  -6  12  13     1046.86      851.89    104.96 o 
  -4  12  13     2055.76     1962.25    122.57 o 
  -2  12  13      561.29      582.73    107.18 o 
   0  12  13      528.23      344.78    141.31 o 
   2  12  13     3524.15     3101.35    152.92 o 
   4  12  13     4304.11     4289.95    228.57 o 
   6  12  13      454.64      434.32    123.51 o 
   8  12  13     1898.67     1505.47    154.15 o 
  10  12  13      513.16      384.29    162.92 o 
  12  12  13       67.98     -163.48    163.48 o 
 -21  13  13       50.83     -182.22    182.22 o 
 -19  13  13      548.85      706.87    180.09 o 
 -17  13  13     1459.04     1493.78    327.27 o 
 -15  13  13     2511.88     2287.53    192.69 o 
 -13  13  13       25.83      -47.86    113.77 o 
 -11  13  13     1628.42     1288.42    179.81 o 
  -9  13  13     2470.63     2222.99    188.04 o 
  -7  13  13      285.89      313.94    121.60 o 
  -5  13  13      183.99      115.21    145.36 o 
  -3  13  13      436.63      608.98    138.30 o 
  -1  13  13      860.93      938.97    125.69 o 
   1  13  13      208.02       21.10     81.07 o 
   3  13  13       14.29      -21.13     81.03 o 
   5  13  13      544.04      452.68    115.20 o 
   7  13  13       19.24      103.18    108.84 o 
   9  13  13        9.58     -119.15    119.15 o 
  11  13  13      672.89      322.96    444.25 o 
 -20  14  13        6.01       -4.86    182.24 o 
 -18  14  13        6.07     -160.16    160.16 o 
 -16  14  13       64.35     -118.53    127.73 o 
 -14  14  13        3.51      -20.46    129.28 o 
 -12  14  13     3845.79     4562.06    263.64 o 
 -10  14  13     5487.51     5187.20    347.60 o 
  -8  14  13     3656.30     4166.24    210.85 o 
  -6  14  13      248.64      411.05    125.30 o 
  -4  14  13      461.58      705.32    138.74 o 
  -2  14  13     2276.77     2342.69    221.36 o 
   0  14  13     2184.06     2277.95    174.52 o 
   2  14  13      133.13       11.51    105.52 o 
   4  14  13       94.67      -90.53     90.53 o 
   6  14  13     4787.80     4852.42    465.51 o 
   8  14  13     3119.27     2527.36    239.96 o 
  10  14  13      213.87     -199.36    199.36 o 
 -17  15  13      312.89       42.10    166.47 o 
 -15  15  13      388.96      495.96    172.67 o 
 -13  15  13      510.99      494.83    244.50 o 
 -11  15  13      170.45      278.54    160.74 o 
  -9  15  13     1574.81     1501.24    160.00 o 
  -7  15  13     6972.95     7691.33    402.05 o 
  -5  15  13     7268.38     8087.98    393.06 o 
  -3  15  13       19.83       32.94    138.92 o 
  -1  15  13     2462.51     2482.93    242.13 o 
   1  15  13     7752.32     7891.43    441.77 o 
   3  15  13     4604.32     5188.07    260.86 o 
   5  15  13      108.16     -217.37    217.37 o 
   7  15  13       61.62     -107.90    208.37 o 
 -16  16  13      235.76      276.32    244.75 o 
 -14  16  13     1837.92     1831.51    277.87 o 
 -12  16  13     2656.92     2598.79    215.22 o 
 -10  16  13     3171.22     3507.35    225.03 o 
  -8  16  13        2.37       16.36    165.06 o 
  -6  16  13     2298.70     2675.68    223.65 o 
  -4  16  13     6057.44     6493.42    444.01 o 
  -2  16  13    10688.28    13048.41    817.15 o 
   0  16  13     3341.76     4174.37    260.01 o 
   2  16  13      113.76      106.49    158.91 o 
   4  16  13     3560.39     3248.61    639.26 o 
   6  16  13     1902.79     1396.34    292.94 o 
 -13  17  13      962.19      864.95    279.27 o 
 -11  17  13       57.36       85.34    324.61 o 
  -9  17  13     4038.63     4622.88    275.69 o 
  -7  17  13     8466.26     9922.23    421.36 o 
  -5  17  13     6146.09     6970.50    515.94 o 
  -3  17  13      344.20       47.16    186.04 o 
  -1  17  13     1136.17      966.96    395.37 o 
   1  17  13     2727.28     2758.69    397.51 o 
   3  17  13     4989.38     5752.71    451.92 o 
 -10  18  13      159.64      305.82    259.68 o 
  -8  18  13     1383.18     1234.08    215.15 o 
  -6  18  13     4077.15     4005.71    267.90 o 
  -4  18  13     4438.72     5078.97    376.71 o 
  -2  18  13     4227.20     3457.89    341.85 o 
 -28   0  14    14580.69    16352.67    987.25 o 
 -26   0  14    15116.31    15513.01    745.84 o 
 -24   0  14     2560.26     3014.33    257.55 o 
 -22   0  14      990.97     1159.73    169.94 o 
 -20   0  14     3423.56     3210.97    317.41 o 
 -18   0  14    16789.80    16915.90    537.07 o 
 -16   0  14     5777.21     5648.95    212.83 o 
 -14   0  14     6532.29     7027.97    252.59 o 
 -12   0  14      657.79      580.50     94.18 o 
 -10   0  14     7532.04     7305.09    769.04 o 
  -8   0  14     7441.88     8100.97    645.94 o 
  -6   0  14    60091.79    64206.82   1391.52 o 
  -4   0  14      427.41      190.69    200.97 o 
  -2   0  14       64.70       78.43     99.83 o 
   0   0  14     7742.93     8059.64    297.79 o 
   2   0  14     9321.84     9358.80    617.02 o 
   4   0  14     3352.43     3277.93    200.52 o 
   6   0  14     6865.86     7437.54    288.96 o 
   8   0  14    11799.36    13161.07   1048.63 o 
  10   0  14     4915.36     4381.23    505.03 o 
  12   0  14       16.58       73.18    266.67 o 
  14   0  14     1212.83     1127.58    320.65 o 
  16   0  14    10782.50    11366.85    774.60 o 
 -27   1  14      938.95      854.86    204.88 o 
 -25   1  14      529.06      512.90    146.37 o 
 -23   1  14    10746.90    11276.09    349.38 o 
 -21   1  14    28331.81    30590.72    656.41 o 
 -19   1  14     6040.76     6775.29    222.25 o 
 -17   1  14     1212.23     1005.42     94.96 o 
 -15   1  14     4172.22     4391.85    162.06 o 
 -13   1  14    29275.44    30443.84    667.94 o 
 -11   1  14    39319.43    39980.47    668.55 o 
  -9   1  14    29463.64    30553.54    541.57 o 
  -7   1  14      767.97      661.89     64.65 o 
  -5   1  14    28979.30    29963.39    644.39 o 
  -3   1  14    18747.35    18663.01    604.40 o 
  -1   1  14    24017.09    24601.04    483.65 o 
   1   1  14    24882.28    26710.24    499.57 o 
   3   1  14       18.71       68.72     62.10 o 
   5   1  14     9170.47     9122.98    243.48 o 
   7   1  14    17969.57    19066.78    473.00 o 
   9   1  14    16746.63    17694.81    710.11 o 
  11   1  14       75.84      156.09    186.47 o 
  13   1  14     3469.66     3549.18    264.83 o 
  15   1  14     5045.65     4725.54    467.07 o 
  17   1  14       77.98       22.38    236.84 o 
 -28   2  14     5997.89     6487.19    525.53 o 
 -26   2  14     5131.33     5368.21    406.76 o 
 -24   2  14     2950.27     2470.09    191.66 o 
 -22   2  14        2.58      246.25    109.30 o 
 -20   2  14     4568.72     4674.42    192.45 o 
 -18   2  14    19273.54    20054.64    542.06 o 
 -16   2  14    24918.58    26570.23    519.14 o 
 -14   2  14     7099.51     7565.64    368.65 o 
 -12   2  14     5932.10     5222.48    151.46 o 
 -10   2  14    28888.15    29617.69    511.40 o 
  -8   2  14    26595.86    25874.60    437.84 o 
  -6   2  14    10409.49    10487.75    216.87 o 
  -4   2  14       93.56       62.81     48.44 o 
  -2   2  14     2426.40     1792.02    244.27 o 
   0   2  14        1.29       89.57     36.39 o 
   2   2  14      541.17      476.79     75.14 o 
   4   2  14     7152.28     7567.45    304.67 o 
   6   2  14     6848.37     7378.78    270.87 o 
   8   2  14    14122.27    14846.18    483.10 o 
  10   2  14      737.85      370.83    225.43 o 
  12   2  14      445.73      161.26    166.77 o 
  14   2  14     2351.93     2690.32    299.35 o 
  16   2  14     6840.35     7608.20    491.27 o 
 -27   3  14      588.43      473.19    175.56 o 
 -25   3  14       18.16      123.84    160.28 o 
 -23   3  14     6895.36     7345.22    321.60 o 
 -21   3  14    18927.00    21329.01    542.24 o 
 -19   3  14    14976.88    15108.34    482.22 o 
 -17   3  14     3002.75     2992.27    134.77 o 
 -15   3  14     8155.30     7754.05    202.96 o 
 -13   3  14    39471.14    41125.05    660.21 o 
 -11   3  14     7297.33     7438.10    289.01 o 
  -9   3  14     7905.92     7724.44    153.31 o 
  -7   3  14        0.23      -41.76     53.73 o 
  -5   3  14    22104.50    22844.23    440.20 o 
  -3   3  14     9981.21    10276.51    339.13 o 
  -1   3  14     1339.43     1175.74    130.03 o 
   1   3  14     8858.69     9175.50    185.71 o 
   3   3  14     3855.83     3823.42    180.90 o 
   5   3  14      262.43      108.52    106.11 o 
   7   3  14       89.74      -40.12     95.78 o 
   9   3  14     1895.26     1875.60    200.20 o 
  11   3  14      738.95      605.78    177.40 o 
  13   3  14     3161.35     2974.20    290.89 o 
  15   3  14      445.81      767.24    240.78 o 
 -28   4  14     3019.56     3168.64    427.32 o 
 -26   4  14      898.56      594.11    195.25 o 
 -24   4  14     1184.37     1031.95    184.29 o 
 -22   4  14      262.93      180.38    119.45 o 
 -20   4  14     6773.31     6122.50    262.33 o 
 -18   4  14    17779.15    20908.40    499.83 o 
 -16   4  14     8607.10     8705.51    284.64 o 
 -14   4  14     4272.74     4326.46    188.85 o 
 -12   4  14      770.17      832.48    102.20 o 
 -10   4  14    18095.37    17594.91    782.26 o 
  -8   4  14    15642.04    15871.34    310.57 o 
  -6   4  14    16252.83    16447.68    364.05 o 
  -4   4  14     1614.10     1482.57     89.78 o 
  -2   4  14      303.91       68.05     70.90 o 
   0   4  14      459.45      335.11    100.59 o 
   2   4  14       14.36       49.49     73.49 o 
   4   4  14      800.10      528.50    189.04 o 
   6   4  14     5749.47     6147.61    279.79 o 
   8   4  14        7.39      -16.01     94.17 o 
  10   4  14      501.27      265.65    173.84 o 
  12   4  14      502.62      699.86    212.62 o 
  14   4  14      902.33      627.50    271.71 o 
  16   4  14     2181.62     2133.14    418.40 o 
 -27   5  14       73.05      233.30    228.89 o 
 -25   5  14     3366.96     3533.50    236.61 o 
 -23   5  14     9862.26    10896.13    487.10 o 
 -21   5  14     4289.79     3930.48    202.99 o 
 -19   5  14      584.72      353.20    143.31 o 
 -17   5  14     4632.99     4354.27    228.85 o 
 -15   5  14     3109.84     2345.84    182.87 o 
 -13   5  14     1312.09     1234.29    114.00 o 
 -11   5  14      990.33      841.05    109.90 o 
  -9   5  14        4.99      -68.84     78.78 o 
  -7   5  14     3805.24     3446.51    134.02 o 
  -5   5  14     4794.54     4991.47    151.21 o 
  -3   5  14     8718.55     8322.79    223.50 o 
  -1   5  14     8054.51     8122.51    182.91 o 
   1   5  14      267.12      251.84     63.43 o 
   3   5  14     3367.26     3110.45    169.34 o 
   5   5  14      334.72       69.16     96.55 o 
   7   5  14     1189.66      921.31    163.76 o 
   9   5  14      159.20      -88.02     96.71 o 
  11   5  14       19.31     -215.46    233.27 o 
  13   5  14      264.19       51.66    227.77 o 
  15   5  14     1274.62      922.79    234.28 o 
 -26   6  14      301.28       53.29    308.37 o 
 -24   6  14      299.01      104.04    113.14 o 
 -22   6  14      185.06      392.55    239.00 o 
 -20   6  14      143.09       -3.64    177.26 o 
 -18   6  14        4.78      -58.35     88.03 o 
 -16   6  14     1960.74     1709.33    147.49 o 
 -14   6  14      102.21       62.73     82.35 o 
 -12   6  14     5347.82     5377.89    209.91 o 
 -10   6  14     1556.85     1258.34    116.35 o 
  -8   6  14     3278.16     3335.73    128.82 o 
  -6   6  14     4853.37     5334.82    254.04 o 
  -4   6  14      101.89      137.85     49.18 o 
  -2   6  14     3069.87     2572.11    185.67 o 
   0   6  14      203.18      138.56     73.94 o 
   2   6  14      957.97      753.47     88.94 o 
   4   6  14      178.43      231.66    107.12 o 
   6   6  14     1531.48     1215.51    186.04 o 
   8   6  14     1445.55     1308.23    196.96 o 
  10   6  14      171.01       64.91    267.17 o 
  12   6  14      428.26      392.75    207.38 o 
  14   6  14      615.21      522.48    231.21 o 
 -25   7  14      408.45      335.40    140.15 o 
 -23   7  14       17.25     -154.09    162.87 o 
 -21   7  14      104.92       14.48    120.22 o 
 -19   7  14     1404.19     1050.78    147.25 o 
 -17   7  14     6563.79     6991.83    285.37 o 
 -15   7  14     1462.83     1601.23    123.03 o 
 -13   7  14     1153.35     1229.11    158.42 o 
 -11   7  14     6855.21     6690.91    202.66 o 
  -9   7  14     1445.46     1280.50    116.75 o 
  -7   7  14      838.99      914.99    159.02 o 
  -5   7  14     2231.26     2440.02     98.69 o 
  -3   7  14    10373.18    10010.54    242.13 o 
  -1   7  14    15076.53    15517.89    354.14 o 
   1   7  14     7347.03     8090.53    211.44 o 
   3   7  14      559.94      274.96     86.01 o 
   5   7  14       42.33        4.78    119.99 o 
   7   7  14     3165.61     3179.29    289.28 o 
   9   7  14     1762.94     1752.63    240.99 o 
  11   7  14     1929.71     1628.56    241.79 o 
  13   7  14      369.36     -102.32    201.34 o 
  15   7  14     2236.34     1531.87    442.87 o 
 -26   8  14      683.10      577.99    193.80 o 
 -24   8  14       71.52       66.88    130.11 o 
 -22   8  14     2012.83     2079.56    325.50 o 
 -20   8  14     2233.68     1971.16    174.56 o 
 -18   8  14       66.89      -11.25    100.32 o 
 -16   8  14       72.66      -84.88    102.53 o 
 -14   8  14     1006.51      819.58    114.89 o 
 -12   8  14     2305.88     1774.08    113.22 o 
 -10   8  14     1788.18     1521.45    114.09 o 
  -8   8  14       64.51      -32.90     70.71 o 
  -6   8  14      517.90      394.41     75.82 o 
  -4   8  14    14234.25    14979.38    287.52 o 
  -2   8  14     3472.46     3760.52    145.74 o 
   0   8  14       45.46       97.87     85.42 o 
   2   8  14     1822.57     1788.96     93.38 o 
   4   8  14     1407.07     1328.17    145.79 o 
   6   8  14       29.94      -41.10    109.18 o 
   8   8  14        6.14     -137.69    137.69 o 
  10   8  14     1372.59     1511.59    251.42 o 
  12   8  14       12.50      117.84    196.44 o 
  14   8  14      866.89      965.99    438.64 o 
 -25   9  14      286.58      101.14    158.94 o 
 -23   9  14     2552.23     2584.83    424.16 o 
 -21   9  14     2182.38     2338.94    216.03 o 
 -19   9  14     1745.37     1536.00    165.56 o 
 -17   9  14     1448.80     1471.69    149.43 o 
 -15   9  14       21.85     -120.44    120.44 o 
 -13   9  14      195.08       74.19     96.45 o 
 -11   9  14     4164.96     4132.71    303.57 o 
  -9   9  14    11961.20    12519.58    287.27 o 
  -7   9  14     1305.40     1351.31    168.51 o 
  -5   9  14       40.31      -17.18     71.56 o 
  -3   9  14    23278.07    24543.22    565.82 o 
  -1   9  14    21845.33    23337.89    435.45 o 
   1   9  14     4826.32     4899.09    257.76 o 
   3   9  14      868.17      887.52     95.12 o 
   5   9  14     1613.33     1412.13    178.97 o 
   7   9  14     4014.91     4305.37    546.68 o 
   9   9  14     3127.57     2915.91    384.92 o 
  11   9  14     1366.97     1579.04    218.36 o 
  13   9  14       19.83     -120.96    206.42 o 
 -24  10  14     1228.63     1020.71    196.24 o 
 -22  10  14        5.73       58.43    173.89 o 
 -20  10  14      525.81      767.86    214.90 o 
 -18  10  14     2841.57     2294.24    183.42 o 
 -16  10  14     7001.17     7578.21    630.09 o 
 -14  10  14     1288.47      906.22    125.16 o 
 -12  10  14        4.55        0.32    102.55 o 
 -10  10  14     3479.00     3190.54    192.89 o 
  -8  10  14     3155.92     3403.80    172.91 o 
  -6  10  14     2398.10     2346.40    134.07 o 
  -4  10  14     5492.42     5912.48    178.29 o 
  -2  10  14     4087.55     3855.06    172.34 o 
   0  10  14     2368.82     1940.68    124.09 o 
   2  10  14     7752.58     7408.96    224.82 o 
   4  10  14     3100.00     3110.29    236.99 o 
   6  10  14     2906.45     2601.95    170.33 o 
   8  10  14     3203.99     3058.98    611.58 o 
  10  10  14     2104.23     1897.71    216.09 o 
  12  10  14      549.27      380.99    296.06 o 
 -23  11  14      995.34      446.53    166.39 o 
 -21  11  14     4498.77     4208.64    276.26 o 
 -19  11  14     8431.93    10160.64    607.75 o 
 -17  11  14      484.12      460.43    310.99 o 
 -15  11  14      285.51      260.99    124.09 o 
 -13  11  14    16636.40    17227.85    499.89 o 
 -11  11  14    23958.30    26159.30    671.11 o 
  -9  11  14     7899.71     8307.62    235.37 o 
  -7  11  14       32.73       94.71     76.49 o 
  -5  11  14     1337.75     1342.93    136.12 o 
  -3  11  14     1211.10     1101.52     96.31 o 
  -1  11  14     7251.84     8238.15    269.24 o 
   1  11  14     1428.05     1641.20    165.49 o 
   3  11  14     2487.37     2148.15    210.87 o 
   5  11  14      191.74       40.11    153.93 o 
   7  11  14     3749.17     3879.10    342.53 o 
   9  11  14     9650.24     9837.39    516.80 o 
  11  11  14     8040.84     8631.91    576.75 o 
 -22  12  14      800.07      554.90    186.55 o 
 -20  12  14      704.79      578.67    269.94 o 
 -18  12  14     8520.87     8729.29    408.13 o 
 -16  12  14    15856.85    17127.83    552.43 o 
 -14  12  14     4221.80     4068.83    268.15 o 
 -12  12  14       40.38      114.63    133.80 o 
 -10  12  14     1580.05     1401.77    160.17 o 
  -8  12  14     4449.36     4273.70    401.90 o 
  -6  12  14    11378.20    13388.92    434.16 o 
  -4  12  14     7469.77     7449.05    242.07 o 
  -2  12  14      407.65      483.54    103.39 o 
   0  12  14     1073.51      639.55    154.14 o 
   2  12  14     2188.06     2332.99    173.65 o 
   4  12  14     6425.67     6755.86    327.76 o 
   6  12  14     5821.22     6041.67    268.84 o 
   8  12  14     1937.81     2287.73    207.93 o 
  10  12  14        6.04      -55.43    156.15 o 
 -21  13  14     2178.58     2771.00    322.31 o 
 -19  13  14      428.86      183.88    375.81 o 
 -17  13  14      211.18      318.56    183.46 o 
 -15  13  14      679.28      510.20    166.82 o 
 -13  13  14     9959.27    10162.08    394.54 o 
 -11  13  14    10610.06    11177.04    451.66 o 
  -9  13  14     8436.80     8567.96    320.72 o 
  -7  13  14      390.11      209.31    128.24 o 
  -5  13  14       26.77       80.49     92.37 o 
  -3  13  14     2940.26     3291.68    289.87 o 
  -1  13  14     5479.35     5296.14    250.36 o 
   1  13  14     3720.03     4235.84    231.96 o 
   3  13  14      583.81      461.49    157.72 o 
   5  13  14      578.49      362.32    229.71 o 
   7  13  14        4.78       32.00    133.29 o 
   9  13  14     2031.30     1634.68    373.76 o 
 -20  14  14     2435.35     2128.19    229.71 o 
 -18  14  14     6082.13     6677.40    509.01 o 
 -16  14  14     5148.63     5498.26    338.03 o 
 -14  14  14     5722.18     6451.61    370.30 o 
 -12  14  14     3227.52     3840.01    339.81 o 
 -10  14  14       83.19      213.44    141.74 o 
  -8  14  14     5611.22     5974.52    258.55 o 
  -6  14  14    21220.13    23400.86    708.23 o 
  -4  14  14    19048.99    22398.78    616.01 o 
  -2  14  14     1966.30     2175.09    195.33 o 
   0  14  14     2484.07     2637.93    193.14 o 
   2  14  14     4621.13     4970.34    396.42 o 
   4  14  14     7018.90     7319.06    370.92 o 
   6  14  14     2317.35     2043.58    380.44 o 
   8  14  14       44.35       69.65    459.05 o 
 -17  15  14        0.67       -8.13    224.27 o 
 -15  15  14     2251.70     2573.94    235.44 o 
 -13  15  14     7531.68     8523.82    403.65 o 
 -11  15  14     2966.72     3786.26    336.05 o 
  -9  15  14      325.86      240.59    145.71 o 
  -7  15  14       56.13      121.09    125.90 o 
  -5  15  14      955.87     1058.87    176.19 o 
  -3  15  14     1191.58     1356.07    168.33 o 
  -1  15  14     3735.13     3491.39    237.62 o 
   1  15  14     3800.04     3791.61    403.66 o 
   3  15  14      415.27      245.97    296.40 o 
   5  15  14      318.48        5.52    273.51 o 
 -16  16  14     7161.52     8455.45    531.91 o 
 -14  16  14     6932.41     7084.29    655.96 o 
 -12  16  14     1230.40     1418.74    339.97 o 
 -10  16  14     4934.86     5425.18    347.40 o 
  -8  16  14    10198.78    10574.53    510.37 o 
  -6  16  14     6281.65     6849.40    356.83 o 
  -4  16  14     1165.26     1056.76    180.14 o 
  -2  16  14      413.07      409.06    151.02 o 
   0  16  14      465.18      537.64    160.56 o 
   2  16  14     2762.15     3081.27    353.09 o 
   4  16  14     2695.04     2627.51    343.06 o 
 -11  17  14     1361.09     1456.26    252.11 o 
  -9  17  14       16.10      -62.12    152.50 o 
  -7  17  14     1349.08     1360.29    197.05 o 
  -5  17  14      528.34      317.42    233.56 o 
  -3  17  14      307.79      430.86    209.23 o 
  -1  17  14       14.90      -65.41    265.87 o 
   1  17  14      184.62      841.94    310.00 o 
 -27   1  15      500.94       60.21    249.26 o 
 -25   1  15     1175.95     1049.09    265.89 o 
 -23   1  15      504.55      332.06    122.29 o 
 -21   1  15      358.76      153.29     84.94 o 
 -19   1  15      582.30      730.72    101.64 o 
 -17   1  15       15.49       91.64     98.36 o 
 -15   1  15       10.93       -7.97     53.62 o 
 -13   1  15      149.98       99.26     65.05 o 
 -11   1  15     3799.52     3744.58    164.78 o 
  -9   1  15      200.00      133.60     56.53 o 
  -7   1  15        6.76      -59.42     63.77 o 
  -5   1  15     2513.48     2433.71     99.69 o 
  -3   1  15     9923.66     9858.45    303.14 o 
  -1   1  15     2570.64     2522.80    124.85 o 
   1   1  15      138.21      144.08     70.86 o 
   3   1  15     2107.09     1724.43    116.89 o 
   5   1  15       46.07       44.29    127.81 o 
   7   1  15      113.76       73.57    173.41 o 
   9   1  15      308.46      570.51    143.43 o 
  11   1  15        0.07      168.47    156.87 o 
  13   1  15       71.91       33.83    169.35 o 
  15   1  15      255.14       16.63    215.61 o 
 -28   2  15     3596.44     3616.84    400.57 o 
 -26   2  15       42.33      -87.43    140.53 o 
 -24   2  15     1181.63      905.20    286.23 o 
 -22   2  15     6348.57     6350.79    471.53 o 
 -20   2  15      516.67      437.89    186.47 o 
 -18   2  15      454.56      364.45     89.49 o 
 -16   2  15       92.44      147.98     72.57 o 
 -14   2  15     6423.35     6322.36    352.17 o 
 -12   2  15     4355.37     4374.98    144.09 o 
 -10   2  15    10175.61     9461.36    250.25 o 
  -8   2  15    13311.25    13069.86    275.74 o 
  -6   2  15     5959.03     6079.74    144.08 o 
  -4   2  15     7499.10     7131.08    290.51 o 
  -2   2  15     1084.69      778.82    175.76 o 
   0   2  15      100.72       60.84     69.62 o 
   2   2  15       49.60        1.80     83.28 o 
   4   2  15     1884.29     1835.58    136.58 o 
   6   2  15     7877.65     7859.14    334.70 o 
   8   2  15     7208.97     7161.20    317.33 o 
  10   2  15      165.21      -48.88    126.01 o 
  12   2  15       11.85      -70.60    172.71 o 
  14   2  15       47.53      517.74    272.79 o 
 -27   3  15     1059.76      534.29    190.22 o 
 -25   3  15     1657.67     1433.17    209.48 o 
 -23   3  15     2584.93     2469.22    207.52 o 
 -21   3  15     2833.55     2594.63    217.65 o 
 -19   3  15        2.94       17.05     82.73 o 
 -17   3  15     4273.33     4428.59    216.15 o 
 -15   3  15     2896.16     3006.66    179.19 o 
 -13   3  15     7290.58     7198.41    171.17 o 
 -11   3  15     1312.85     1440.97    112.40 o 
  -9   3  15     1658.87     1647.33    111.17 o 
  -7   3  15     4601.66     4638.75    184.54 o 
  -5   3  15    11624.62    11944.81    235.43 o 
  -3   3  15     8669.87     8687.55    217.52 o 
  -1   3  15    10779.64    10893.32    290.40 o 
   1   3  15     4142.07     4139.39    204.24 o 
   3   3  15       28.92       87.10    118.08 o 
   5   3  15     1419.87     1105.73    139.83 o 
   7   3  15     7354.93     7862.20    346.19 o 
   9   3  15     8425.41     8033.88    363.69 o 
  11   3  15      152.02      200.39    155.20 o 
  13   3  15     2909.20     2684.81    567.00 o 
  15   3  15     4402.76     4065.83    401.59 o 
 -26   4  15     3055.04     3697.89    353.50 o 
 -24   4  15       23.71       61.80    148.61 o 
 -22   4  15    12715.23    13369.00    432.69 o 
 -20   4  15    25733.12    28726.89    890.16 o 
 -18   4  15    22033.20    22865.15    632.62 o 
 -16   4  15     2837.07     2388.06    286.01 o 
 -14   4  15     2941.34     2621.59    164.20 o 
 -12   4  15    29891.02    31416.69    655.11 o 
 -10   4  15    50009.97    53171.27    939.39 o 
  -8   4  15     8328.46     8779.48    175.33 o 
  -6   4  15     3296.30     3075.53    172.79 o 
  -4   4  15    10332.62    10870.57    263.18 o 
  -2   4  15     1364.66     1053.21     95.36 o 
   0   4  15     6043.54     6649.38    232.28 o 
   2   4  15      388.39      406.33     93.54 o 
   4   4  15     3693.05     3312.37    223.15 o 
   6   4  15      882.91     1022.78    155.64 o 
   8   4  15     1111.98      839.99    164.64 o 
  10   4  15     1233.06     1231.54    190.44 o 
  12   4  15     4625.26     4972.54    357.85 o 
  14   4  15     1607.26     1093.76    257.17 o 
 -27   5  15     2211.75     2029.78    305.72 o 
 -25   5  15     1333.68     1382.56    255.25 o 
 -23   5  15     2653.17     3050.13    342.76 o 
 -21   5  15     3327.05     2901.41    237.71 o 
 -19   5  15      332.61      122.15    132.52 o 
 -17   5  15     8411.50     8382.43    442.51 o 
 -15   5  15    25022.52    28687.87    612.16 o 
 -13   5  15    10571.71    11549.99    367.15 o 
 -11   5  15     3079.84     2582.88    161.42 o 
  -9   5  15      137.47      178.84     69.88 o 
  -7   5  15     1166.49     1141.64     52.66 o 
  -5   5  15    18403.29    19634.63    400.01 o 
  -3   5  15    14702.78    15470.62    352.16 o 
  -1   5  15       69.69      -13.45     59.94 o 
   1   5  15      146.67       70.53    167.82 o 
   3   5  15      473.53      378.61     83.84 o 
   5   5  15     9582.07    11573.77    441.44 o 
   7   5  15     7836.25     8082.22    351.13 o 
   9   5  15     7409.15     8148.79    472.72 o 
  11   5  15      458.36      269.03    189.36 o 
  13   5  15     1018.87      976.06    251.09 o 
  15   5  15     3906.00     4071.25    628.53 o 
 -26   6  15     2320.91     1768.54    228.34 o 
 -24   6  15     1701.05     1432.88    204.32 o 
 -22   6  15    14210.24    14351.96    501.55 o 
 -20   6  15    24758.11    28673.38    784.74 o 
 -18   6  15    14355.74    15430.84    422.39 o 
 -16   6  15     4243.68     4074.77    208.54 o 
 -14   6  15     2189.52     1904.55    155.80 o 
 -12   6  15     2001.42     1815.85    137.79 o 
 -10   6  15    29065.67    29686.84    737.48 o 
  -8   6  15     3996.97     4020.23    166.48 o 
  -6   6  15      955.55      760.13     55.66 o 
  -4   6  15     1617.42     1476.63     83.93 o 
  -2   6  15    21533.39    23003.77    419.64 o 
   0   6  15    16940.13    19139.08    452.57 o 
   2   6  15     8701.82     9978.79    363.80 o 
   4   6  15      814.82      811.20    156.49 o 
   6   6  15       40.01       17.64    116.30 o 
   8   6  15     1894.63     1400.90    216.82 o 
  10   6  15      241.87      496.18    389.99 o 
  12   6  15      403.39       92.26    208.22 o 
  14   6  15     1096.76      948.72    261.33 o 
 -25   7  15     6149.69     7189.80    414.11 o 
 -23   7  15     4180.78     4062.81    259.16 o 
 -21   7  15      608.68      348.71    141.55 o 
 -19   7  15      754.39      597.19    122.20 o 
 -17   7  15    11435.62    11478.60    347.64 o 
 -15   7  15    14609.04    16066.33    397.42 o 
 -13   7  15    17105.41    17134.56    418.65 o 
 -11   7  15     6746.85     7130.33    224.02 o 
  -9   7  15       31.94      -58.73     79.21 o 
  -7   7  15     6294.22     6579.66    212.65 o 
  -5   7  15    28071.55    29831.11    575.47 o 
  -3   7  15    20548.01    22184.05    414.93 o 
  -1   7  15     8694.67     9111.64    270.03 o 
   1   7  15      163.24       81.02    111.32 o 
   3   7  15     5618.96     5611.79    228.25 o 
   5   7  15    10584.69    11466.98    396.30 o 
   7   7  15     4503.80     5129.61    486.10 o 
   9   7  15     2320.89     2033.78    224.27 o 
  11   7  15     1574.88     1570.77    276.39 o 
  13   7  15        0.18      202.88    273.95 o 
 -24   8  15      889.36      751.38    182.24 o 
 -22   8  15     4483.88     4595.31    494.06 o 
 -20   8  15    10666.77    11806.75    416.76 o 
 -18   8  15     9642.99    10348.39    457.57 o 
 -16   8  15      749.92      480.07    276.81 o 
 -14   8  15     5206.85     5155.07    310.21 o 
 -12   8  15     7080.83     7547.64    245.07 o 
 -10   8  15    15369.75    15301.67    444.65 o 
  -8   8  15    23259.24    24750.53    504.27 o 
  -6   8  15     7297.38     7126.15    436.94 o 
  -4   8  15      253.51      291.04     59.85 o 
  -2   8  15     7693.30     7056.08    300.41 o 
   0   8  15    19380.94    20464.23    523.68 o 
   2   8  15     6361.82     6781.48    210.84 o 
   4   8  15      838.91      860.63    121.34 o 
   6   8  15        4.48        7.24    127.17 o 
   8   8  15      661.06      771.23    276.19 o 
  10   8  15      359.30      156.83    195.90 o 
  12   8  15     2455.02     2639.23    309.60 o 
 -25   9  15     4783.63     4896.41    313.44 o 
 -23   9  15     8336.82     8661.35    420.27 o 
 -21   9  15     1837.41     1706.73    206.81 o 
 -19   9  15       29.90      -64.72    150.85 o 
 -17   9  15    13515.59    14427.24    471.34 o 
 -15   9  15    15285.30    17715.86    439.45 o 
 -13   9  15     9338.36     9354.48    326.69 o 
 -11   9  15      378.21      459.51     93.33 o 
  -9   9  15    10473.29    10068.59    274.35 o 
  -7   9  15    17468.67    18221.60    426.86 o 
  -5   9  15    13639.31    14641.98    346.75 o 
  -3   9  15      861.21     1243.53    121.56 o 
  -1   9  15       35.68       13.74    171.05 o 
   1   9  15      560.52      526.12     84.95 o 
   3   9  15      312.68      172.57     90.67 o 
   5   9  15      402.82      485.98    140.93 o 
   7   9  15     1108.19     1448.60    294.83 o 
   9   9  15     2035.65     1690.81    249.05 o 
  11   9  15      469.03      445.74    215.91 o 
 -24  10  15      618.47      455.62    197.67 o 
 -22  10  15        4.50      -68.09    176.11 o 
 -20  10  15     1799.63     1751.88    254.81 o 
 -18  10  15     8165.11     8331.48    399.66 o 
 -16  10  15     1965.56     2445.52    217.38 o 
 -14  10  15     8355.53     8953.42    314.17 o 
 -12  10  15     9605.84     9460.17    299.29 o 
 -10  10  15    10750.88    11807.20    319.43 o 
  -8  10  15     5261.93     5374.13    240.42 o 
  -6  10  15     2071.03     1924.45    125.49 o 
  -4  10  15       98.08       76.95     85.20 o 
  -2  10  15      857.76      742.92    141.72 o 
   0  10  15      332.62      337.26    101.34 o 
   2  10  15     1743.24     1581.40    155.02 o 
   4  10  15     3546.28     3520.77    187.89 o 
   6  10  15      781.28      528.07    143.10 o 
   8  10  15      494.26      199.78    127.01 o 
  10  10  15     2335.97     2476.34    303.25 o 
  12  10  15     5739.75     5479.22    404.13 o 
 -23  11  15     3067.20     2973.19    486.14 o 
 -21  11  15      431.60      254.99    159.12 o 
 -19  11  15     2131.32     1826.22    198.19 o 
 -17  11  15     6225.57     6191.20    303.71 o 
 -15  11  15     4329.67     4664.98    255.97 o 
 -13  11  15     3058.14     2892.73    205.21 o 
 -11  11  15        0.17       44.26    113.74 o 
  -9  11  15     6598.08     6405.36    210.88 o 
  -7  11  15    17514.09    18256.13    759.57 o 
  -5  11  15     7284.35     7388.44    395.41 o 
  -3  11  15      291.07      384.38    115.39 o 
  -1  11  15      248.74      220.40    121.38 o 
   1  11  15     3976.17     3790.17    209.19 o 
   3  11  15      403.37      194.70    111.28 o 
   5  11  15       66.72     -107.51    112.85 o 
   7  11  15        2.19      125.47    126.35 o 
   9  11  15        1.72       16.94    233.14 o 
  11  11  15       53.15       71.20    184.01 o 
 -22  12  15      143.82      156.48    155.55 o 
 -20  12  15       33.59     -115.37    152.90 o 
 -18  12  15      247.16        6.84    207.52 o 
 -16  12  15        2.33       10.13    102.70 o 
 -14  12  15        4.54     -114.65    114.65 o 
 -12  12  15      214.96       93.06    115.50 o 
 -10  12  15       85.48      -64.00    102.16 o 
  -8  12  15     1182.18     1118.62    205.63 o 
  -6  12  15      596.71      695.54    111.45 o 
  -4  12  15        0.12      157.27    103.26 o 
  -2  12  15     1323.47     1277.85    140.63 o 
   0  12  15     7279.08     6891.94    296.33 o 
   2  12  15       79.30       57.21    203.35 o 
   4  12  15      848.82      600.98    156.36 o 
   6  12  15      392.69      332.72    168.35 o 
   8  12  15      571.65      244.11    176.53 o 
 -19  13  15     1085.38      740.25    204.47 o 
 -17  13  15      665.25      378.98    181.03 o 
 -15  13  15      223.84      335.63    233.98 o 
 -13  13  15        0.64     -122.55    122.55 o 
 -11  13  15       16.56      128.65    154.29 o 
  -9  13  15       14.36      -34.33     89.25 o 
  -7  13  15     1775.43     1769.78    197.93 o 
  -5  13  15     2939.54     2797.92    218.52 o 
  -3  13  15       36.81      -86.56    200.53 o 
  -1  13  15     3541.88     3870.66    343.67 o 
   1  13  15     2146.80     1963.45    177.22 o 
   3  13  15     1014.07      909.74    146.43 o 
   5  13  15       92.90      130.67    189.89 o 
   7  13  15     1940.67     1733.25    221.36 o 
 -18  14  15        4.67      273.92    323.84 o 
 -16  14  15      113.34      120.06    175.70 o 
 -14  14  15       64.85       24.16    165.85 o 
 -12  14  15     2150.19     2132.16    321.44 o 
 -10  14  15      191.76      110.00    133.32 o 
  -8  14  15      282.10       99.71    151.94 o 
  -6  14  15      933.26      638.02    157.45 o 
  -4  14  15      815.67      670.22    163.28 o 
  -2  14  15     1523.23     1534.56    193.73 o 
   0  14  15        1.92      -58.70    124.64 o 
   2  14  15     1019.68     1261.25    172.56 o 
   4  14  15      282.31      481.82    196.28 o 
   6  14  15      325.12     -124.49    260.49 o 
 -17  15  15       41.86       52.67    267.26 o 
 -15  15  15      156.32      380.83    320.85 o 
 -13  15  15      556.75      348.98    231.88 o 
 -11  15  15     1562.91     1725.03    196.96 o 
  -9  15  15     1338.71     1079.52    209.57 o 
  -7  15  15      191.45       45.34    170.62 o 
  -5  15  15     1921.45     1760.41    199.91 o 
  -3  15  15     4823.82     5008.87    302.61 o 
  -1  15  15     5717.05     5948.47    505.27 o 
   1  15  15      219.61      -81.42    190.49 o 
   3  15  15      466.25      188.07    234.61 o 
   5  15  15     1819.72     2360.82    396.03 o 
 -14  16  15      697.06      843.34    308.55 o 
 -12  16  15       24.00       72.46    197.69 o 
 -10  16  15     1201.38     1092.42    217.09 o 
  -8  16  15     1762.45     2065.50    221.21 o 
  -6  16  15     3419.49     3577.26    256.70 o 
  -4  16  15      769.44      664.09    163.74 o 
  -2  16  15     1345.53     1651.10    239.05 o 
   0  16  15     4720.22     4608.08    505.23 o 
   2  16  15     4563.13     4232.85    387.69 o 
  -9  17  15       95.61       28.30    196.10 o 
  -7  17  15     1275.48     1569.46    309.35 o 
  -5  17  15     2249.81     2213.25    349.17 o 
  -3  17  15     1525.99     1531.35    355.73 o 
 -26   0  16     4167.45     3496.32    468.24 o 
 -24   0  16     7969.04     9452.04    688.21 o 
 -22   0  16    16259.91    17788.56    663.66 o 
 -20   0  16    11856.51    12000.91    537.39 o 
 -18   0  16      631.65      542.29    128.99 o 
 -16   0  16       24.72     -111.24    111.24 o 
 -14   0  16     8968.95     9223.57    461.28 o 
 -12   0  16     7025.09     6539.03    465.73 o 
 -10   0  16    38325.44    41438.25    981.46 o 
  -8   0  16     7151.92     6790.70    426.42 o 
  -6   0  16    18768.00    19341.67    551.45 o 
  -4   0  16    59870.84    64700.56   1263.06 o 
  -2   0  16    74995.59    80907.03   2400.50 o 
   0   0  16    25842.38    28120.64    804.67 o 
   2   0  16     2265.78     2650.33    231.38 o 
   4   0  16    20793.19    22498.63    888.52 o 
   6   0  16    16886.33    20430.09    799.32 o 
   8   0  16     8963.44     9494.20    574.35 o 
  10   0  16       63.01       12.19    194.29 o 
  12   0  16     1882.42     1379.66    306.18 o 
  14   0  16       28.36       44.40    333.72 o 
 -27   1  16     3656.46     3543.47    355.30 o 
 -25   1  16      680.00      269.41    217.84 o 
 -23   1  16       12.55      137.89    140.36 o 
 -21   1  16     3128.72     3327.16    275.31 o 
 -19   1  16     6283.38     7013.68    246.19 o 
 -17   1  16     9518.55     9213.04    257.33 o 
 -15   1  16     2781.09     2634.85    185.40 o 
 -13   1  16      578.18      536.20     84.28 o 
 -11   1  16     9074.90     8712.68    229.74 o 
  -9   1  16    13484.57    13378.85    323.93 o 
  -7   1  16     6763.02     6707.61    180.51 o 
  -5   1  16    11879.53    12589.06    243.02 o 
  -3   1  16      827.87      719.39    126.75 o 
  -1   1  16     1044.40      973.90     99.55 o 
   1   1  16    10907.38    12036.26    333.36 o 
   3   1  16     6203.89     6058.51    269.35 o 
   5   1  16     3682.56     4125.46    258.06 o 
   7   1  16       11.58      -94.40    162.92 o 
   9   1  16      200.24      -84.91    181.85 o 
  11   1  16       11.13     -144.71    202.07 o 
  13   1  16     6961.93     7100.81    413.57 o 
 -26   2  16      242.44       80.12    214.30 o 
 -24   2  16     1353.27     1159.66    271.09 o 
 -22   2  16     8896.73     9931.59    375.50 o 
 -20   2  16    11595.04    13290.60    424.53 o 
 -18   2  16     2140.32     2083.72    154.09 o 
 -16   2  16     3700.09     3761.54    161.97 o 
 -14   2  16    29023.49    30335.16    594.58 o 
 -12   2  16    22782.61    23154.86    464.74 o 
 -10   2  16    16270.52    16909.73    554.69 o 
  -8   2  16      250.58      214.00     49.25 o 
  -6   2  16     8437.11     8386.71    188.40 o 
  -4   2  16    31440.38    31330.21    625.80 o 
  -2   2  16    11674.73    12010.91    401.19 o 
   0   2  16     2683.78     2677.58    303.14 o 
   2   2  16       16.36       12.42    155.00 o 
   4   2  16     4773.31     3961.56    247.25 o 
   6   2  16     3033.69     2837.84    214.11 o 
   8   2  16     7030.59     7472.35    350.22 o 
  10   2  16     1105.43     1368.00    365.23 o 
  12   2  16     1052.68      679.89    219.40 o 
  14   2  16      249.48      220.26    218.23 o 
 -27   3  16     1670.99     1472.64    315.99 o 
 -25   3  16      969.91      505.46    339.54 o 
 -23   3  16      480.80      304.82    147.10 o 
 -21   3  16      224.13      188.71    131.53 o 
 -19   3  16    11827.27    11934.97    597.39 o 
 -17   3  16    19932.10    22268.48    587.85 o 
 -15   3  16     5841.57     6323.48    247.69 o 
 -13   3  16       54.49       62.22     98.05 o 
 -11   3  16     8774.43     8915.99    213.87 o 
  -9   3  16    27279.26    27915.24    451.45 o 
  -7   3  16     2896.59     2805.98    162.63 o 
  -5   3  16      599.90      367.83     65.50 o 
  -3   3  16       31.14      -19.77     83.28 o 
  -1   3  16       14.98       47.03     70.02 o 
   1   3  16     4644.97     4753.69    184.75 o 
   3   3  16    13408.98    14761.30    554.26 o 
   5   3  16    10758.50    10846.32    409.21 o 
   7   3  16      507.86      273.98    172.47 o 
   9   3  16      935.99      608.63    292.84 o 
  11   3  16     1814.03     1266.73    240.50 o 
  13   3  16     2609.29     3128.31    368.35 o 
 -26   4  16      232.36     -139.91    388.52 o 
 -24   4  16      594.51      733.19    199.80 o 
 -22   4  16      275.13      289.56    143.01 o 
 -20   4  16     1905.48     1957.07    249.40 o 
 -18   4  16      174.46      216.95    117.67 o 
 -16   4  16      758.94      849.25    129.31 o 
 -14   4  16    16872.76    16008.12    433.17 o 
 -12   4  16    17832.18    19306.40    439.63 o 
 -10   4  16     4226.13     3892.12    229.50 o 
  -8   4  16     3397.38     3179.54    153.85 o 
  -6   4  16     6649.85     6669.69    180.12 o 
  -4   4  16     2918.91     2656.12    140.07 o 
  -2   4  16     7050.30     6941.64    212.39 o 
   0   4  16     1405.33     1466.57    166.46 o 
   2   4  16     1420.95     1044.85    130.84 o 
   4   4  16      159.81        7.33    119.69 o 
   6   4  16      186.51      306.21    149.59 o 
   8   4  16      767.05      895.02    321.10 o 
  10   4  16     2507.86     2241.71    303.07 o 
  12   4  16     1011.91      806.93    300.92 o 
  14   4  16        9.03      122.15    281.30 o 
 -25   5  16        1.53       65.06    124.15 o 
 -23   5  16       68.78     -240.93    240.93 o 
 -21   5  16       11.84      -42.49    114.65 o 
 -19   5  16     6034.16     6010.04    268.29 o 
 -17   5  16     4605.19     4634.93    238.16 o 
 -15   5  16     3166.15     2940.29    173.33 o 
 -13   5  16      983.15      657.19    117.04 o 
 -11   5  16       18.14      -36.85    102.55 o 
  -9   5  16     4919.85     4430.01    328.19 o 
  -7   5  16    12207.07    12650.95    255.08 o 
  -5   5  16     2862.85     2514.62    121.69 o 
  -3   5  16      368.07      410.88    137.23 o 
  -1   5  16      877.61      847.66    132.95 o 
   1   5  16     7205.00     7358.66    248.47 o 
   3   5  16     6520.58     5893.71    282.32 o 
   5   5  16      281.01      252.21    120.57 o 
   7   5  16     1436.20     1101.78    205.09 o 
   9   5  16      515.78      335.32    163.88 o 
  11   5  16      356.94      308.63    265.61 o 
  13   5  16       84.52      388.96    247.31 o 
 -26   6  16     2062.11     1694.89    239.37 o 
 -24   6  16     2498.36     2293.52    350.41 o 
 -22   6  16        2.71      -91.58    147.99 o 
 -20   6  16     2289.63     2133.05    170.48 o 
 -18   6  16     1059.63      919.00    127.02 o 
 -16   6  16      344.79      245.17    120.66 o 
 -14   6  16     1270.83     1099.00    126.52 o 
 -12   6  16      541.77      265.36     92.63 o 
 -10   6  16     2203.62     1937.52    141.83 o 
  -8   6  16      452.22      534.86    117.18 o 
  -6   6  16      164.56       83.39    107.26 o 
  -4   6  16     4657.64     4739.85    264.89 o 
  -2   6  16      937.36      880.30    103.62 o 
   0   6  16      440.30      256.41    122.51 o 
   2   6  16      285.68      230.80    126.29 o 
   4   6  16     1920.77     1856.81    212.63 o 
   6   6  16       20.84      155.53    161.89 o 
   8   6  16      187.97      310.22    195.75 o 
  10   6  16      601.38      247.58    481.02 o 
  12   6  16      619.59      587.48    330.40 o 
 -25   7  16       60.38     -166.01    166.01 o 
 -23   7  16     2999.93     2958.76    296.86 o 
 -21   7  16     1576.42     1733.96    233.86 o 
 -19   7  16       10.84       99.35    124.40 o 
 -17   7  16     3356.82     2788.40    331.61 o 
 -15   7  16     2677.14     2574.62    159.67 o 
 -13   7  16      708.24      361.10    130.82 o 
 -11   7  16     4387.03     4345.47    211.94 o 
  -9   7  16     1957.25     1774.01    264.61 o 
  -7   7  16       20.37       99.10     87.27 o 
  -5   7  16     3442.31     3488.71    242.56 o 
  -3   7  16     1204.05     1015.76    233.71 o 
  -1   7  16     3208.53     2937.56    178.55 o 
   1   7  16      275.28      149.60     85.39 o 
   3   7  16      286.42      332.63    157.94 o 
   5   7  16      703.92      762.09    206.16 o 
   7   7  16     1529.63     1321.56    214.43 o 
   9   7  16     2754.05     2426.73    286.02 o 
  11   7  16       61.89      -12.30    239.93 o 
 -24   8  16      169.37      108.48    144.43 o 
 -22   8  16      102.70       23.45    166.79 o 
 -20   8  16       79.27     -122.14    136.85 o 
 -18   8  16       23.23      131.98    124.39 o 
 -16   8  16      148.89      238.05    188.18 o 
 -14   8  16     1715.25     1374.60    177.90 o 
 -12   8  16      762.11      619.96     97.50 o 
 -10   8  16      923.17      611.78    166.54 o 
  -8   8  16     4749.83     5241.99    219.65 o 
  -6   8  16     3966.96     3347.77    266.53 o 
  -4   8  16     6504.13     7070.15    224.82 o 
  -2   8  16    10997.94    11359.12    434.80 o 
   0   8  16      637.13      764.59    116.93 o 
   2   8  16      206.03      -41.32    121.32 o 
   4   8  16     2611.03     2681.61    317.06 o 
   6   8  16     2714.65     2590.41    321.10 o 
   8   8  16     3008.04     2856.67    291.11 o 
  10   8  16      235.53      281.84    276.89 o 
  12   8  16      573.56      526.48    258.01 o 
 -23   9  16     3309.26     2904.03    262.05 o 
 -21   9  16     5129.49     4103.32    304.33 o 
 -19   9  16       12.62     -147.10    195.49 o 
 -17   9  16      420.72      188.26    115.00 o 
 -15   9  16       62.51      -14.85    147.93 o 
 -13   9  16      168.55       64.48    110.33 o 
 -11   9  16      243.57      108.73    102.91 o 
  -9   9  16      201.99      146.93     82.18 o 
  -7   9  16        6.47      -69.05     74.53 o 
  -5   9  16     2180.19     2410.02    220.51 o 
  -3   9  16       56.57      133.45    111.15 o 
  -1   9  16      165.11       53.90    219.08 o 
   1   9  16       53.73     -140.65    140.65 o 
   3   9  16     1910.32     1885.85    189.33 o 
   5   9  16      903.71      642.46    194.82 o 
   7   9  16     2736.94     2635.83    288.11 o 
   9   9  16      780.49      483.26    274.14 o 
  11   9  16       11.09     -158.29    272.81 o 
 -22  10  16     3903.47     4382.06    350.10 o 
 -20  10  16     3504.19     3188.72    365.37 o 
 -18  10  16       84.93       96.64    117.57 o 
 -16  10  16     1134.43     1141.80    195.14 o 
 -14  10  16     4523.85     4363.05    285.49 o 
 -12  10  16     9737.50    10504.52    324.21 o 
 -10  10  16     5382.31     5151.54    222.34 o 
  -8  10  16      208.03      110.61     79.20 o 
  -6  10  16     2472.69     2137.10    146.24 o 
  -4  10  16     2640.89     2223.17    162.49 o 
  -2  10  16     6520.47     6923.31    304.49 o 
   0  10  16     7529.49     7841.12    335.12 o 
   2  10  16     4235.23     4382.01    387.92 o 
   4  10  16        5.54      257.31    178.64 o 
   6  10  16     3079.41     3539.66    268.69 o 
   8  10  16     7978.59     8051.44    421.80 o 
  10  10  16     3687.67     3543.00    371.31 o 
 -21  11  16     1541.89     1495.01    230.53 o 
 -19  11  16     3667.29     3861.81    255.13 o 
 -17  11  16     7736.41     7963.31    336.89 o 
 -15  11  16     6044.85     6791.49    359.76 o 
 -13  11  16      184.84      111.71    114.39 o 
 -11  11  16     7388.88     7586.08    299.45 o 
  -9  11  16     6419.19     6600.29    262.17 o 
  -7  11  16     7708.81     7997.83    295.31 o 
  -5  11  16     4869.13     4639.36    295.22 o 
  -3  11  16      706.89      351.52    161.98 o 
  -1  11  16        1.62        5.85    126.12 o 
   1  11  16      483.28      461.15    133.02 o 
   3  11  16     4672.00     4939.11    308.76 o 
   5  11  16    10370.47    12391.96    603.27 o 
   7  11  16     4375.18     3879.89    349.11 o 
   9  11  16        0.14      -39.11    246.57 o 
 -20  12  16     2456.62     2085.14    225.63 o 
 -18  12  16       60.05      296.18    199.73 o 
 -16  12  16     2054.45     1838.38    186.87 o 
 -14  12  16     6641.45     7453.61    362.15 o 
 -12  12  16     6504.42     6315.58    318.23 o 
 -10  12  16     1374.92     1422.02    166.54 o 
  -8  12  16      286.01       82.93    125.42 o 
  -6  12  16     2868.62     3134.29    260.45 o 
  -4  12  16     3736.76     3702.97    244.85 o 
  -2  12  16     4219.45     4574.64    464.22 o 
   0  12  16     6465.88     7871.36    429.66 o 
   2  12  16     3699.69     3754.08    250.21 o 
   4  12  16      249.60      308.87    529.90 o 
   6  12  16     1349.43     1312.33    234.07 o 
   8  12  16     7594.53     7750.45    439.24 o 
 -19  13  16     4716.62     5335.25    333.58 o 
 -17  13  16     4920.44     4881.05    404.79 o 
 -15  13  16     1199.51     1543.52    190.75 o 
 -13  13  16      391.35      189.17    119.37 o 
 -11  13  16      282.56      316.24    159.60 o 
  -9  13  16    11786.91    14113.11    765.53 o 
  -7  13  16    12329.98    13396.21    572.92 o 
  -5  13  16    16948.97    18324.82    700.86 o 
  -3  13  16     2409.78     2514.47    322.84 o 
  -1  13  16     1217.73     1416.09    249.70 o 
   1  13  16     9934.66    10722.44    659.96 o 
   3  13  16     7673.52     8529.00    477.46 o 
   5  13  16     2362.91     2425.44    257.97 o 
 -18  14  16      819.76      230.16    239.18 o 
 -16  14  16     2323.30     2365.74    250.50 o 
 -14  14  16     6479.98     7142.27    374.03 o 
 -12  14  16     2183.20     1914.65    428.65 o 
 -10  14  16     2776.09     2952.09    277.81 o 
  -8  14  16     1438.93     1167.95    354.68 o 
  -6  14  16       31.20      134.58    199.92 o 
  -4  14  16     3916.68     5143.11    308.47 o 
  -2  14  16    10645.94    12497.13    695.79 o 
   0  14  16     4855.11     5029.83    557.32 o 
   2  14  16      460.48      260.48    204.25 o 
   4  14  16      383.73      228.74    195.00 o 
 -15  15  16     2220.53     2336.59    327.45 o 
 -13  15  16      811.17     1216.10    255.83 o 
 -11  15  16      314.40      377.61    479.85 o 
  -9  15  16     6933.36     8389.93    559.22 o 
  -7  15  16    10952.98    12884.67    623.68 o 
  -5  15  16     3550.47     3930.00    320.12 o 
  -3  15  16       60.63       45.01    171.80 o 
  -1  15  16     3752.35     3870.75    325.53 o 
   1  15  16     6952.67     7234.83    782.81 o 
 -12  16  16     2001.39     1846.87    321.45 o 
 -10  16  16       63.07     -182.21    182.21 o 
  -8  16  16       43.23      363.81    208.85 o 
  -6  16  16       42.82       91.74    148.75 o 
  -4  16  16        3.46      207.02    215.85 o 
  -2  16  16      631.74      981.45    341.23 o 
 -27   1  17      153.62      -51.99    271.21 o 
 -25   1  17     1988.52     1328.06    249.28 o 
 -23   1  17     2444.61     1915.10    297.07 o 
 -21   1  17     2004.90     2369.51    173.47 o 
 -19   1  17       73.91      103.65    104.90 o 
 -17   1  17      260.50       87.75     82.78 o 
 -15   1  17      702.04      569.46     80.58 o 
 -13   1  17      706.86      611.77     74.67 o 
 -11   1  17     4725.15     4655.64    341.46 o 
  -9   1  17     2709.12     2751.72    138.08 o 
  -7   1  17       54.07        1.80     49.73 o 
  -5   1  17      885.60      813.66    132.95 o 
  -3   1  17     7922.18     7533.03    391.56 o 
  -1   1  17      179.02      184.42     78.04 o 
   1   1  17      456.72      192.49    130.18 o 
   3   1  17        0.09     -125.88    125.88 o 
   5   1  17     1185.38      781.43    244.70 o 
   7   1  17     1192.13      779.23    270.44 o 
   9   1  17       39.60     -158.94    204.68 o 
  11   1  17     2912.71     2644.16    377.76 o 
  13   1  17       14.77      -35.53    367.41 o 
 -26   2  17      758.69      920.70    277.24 o 
 -24   2  17        3.02     -175.71    175.71 o 
 -22   2  17       67.67       -3.83    137.95 o 
 -20   2  17      271.29      -67.86    122.59 o 
 -18   2  17       42.06      -22.99    125.67 o 
 -16   2  17       12.58       85.12     98.74 o 
 -14   2  17     1040.78      897.43     87.86 o 
 -12   2  17     3735.80     3438.56    147.58 o 
 -10   2  17     6140.95     6275.02    356.88 o 
  -8   2  17        6.50       37.95     51.98 o 
  -6   2  17     3053.92     3196.14    132.47 o 
  -4   2  17    22049.86    23143.39    607.39 o 
  -2   2  17    13147.16    13476.51    419.70 o 
   0   2  17     1561.84      975.25    225.64 o 
   2   2  17       61.59       30.96    101.68 o 
   4   2  17     2127.45     1908.02    197.75 o 
   6   2  17      203.70      353.86    146.95 o 
   8   2  17     2231.02     1801.71    220.82 o 
  10   2  17       24.61      -30.33    181.05 o 
  12   2  17     1607.92     1021.07    264.61 o 
 -27   3  17       82.78      196.08    251.09 o 
 -25   3  17     1481.44     1416.14    212.15 o 
 -23   3  17     4420.75     4019.07    253.65 o 
 -21   3  17     9743.59    10795.67    401.51 o 
 -19   3  17     6400.02     6933.24    289.15 o 
 -17   3  17     2701.54     2129.25    219.86 o 
 -15   3  17        5.70        6.05     77.97 o 
 -13   3  17     7862.39     8307.79    306.88 o 
 -11   3  17    12359.40    12572.93    237.80 o 
  -9   3  17     7481.37     7457.62    182.44 o 
  -7   3  17      728.13      632.53    135.30 o 
  -5   3  17       75.43      -24.23     92.18 o 
  -3   3  17      239.85      249.68     91.10 o 
  -1   3  17     4069.09     3880.26    225.27 o 
   1   3  17     2742.71     2247.78    201.03 o 
   3   3  17     3523.92     3046.60    306.99 o 
   5   3  17      140.87      191.73    150.46 o 
   7   3  17      582.60      454.85    187.69 o 
   9   3  17       99.81      128.54    180.25 o 
  11   3  17        6.21      -55.35    188.86 o 
  13   3  17      341.49      536.72    267.43 o 
 -26   4  17      597.04      697.60    225.30 o 
 -24   4  17     1381.17     1477.46    233.88 o 
 -22   4  17     2407.04     2244.48    344.25 o 
 -20   4  17     2059.70     1695.49    226.07 o 
 -18   4  17     4379.22     4692.38    252.27 o 
 -16   4  17     9360.11     9650.53    505.66 o 
 -14   4  17    20348.25    21934.70    525.89 o 
 -12   4  17     7509.38     7459.34    268.30 o 
 -10   4  17     1344.89     1166.25    191.09 o 
  -8   4  17     1041.18     1137.72    103.85 o 
  -6   4  17    14037.60    15622.80    404.40 o 
  -4   4  17     8143.05     7849.60    247.85 o 
  -2   4  17     7703.85     6960.54    291.15 o 
   0   4  17     2239.89     1718.86    271.89 o 
   2   4  17      158.63     -101.40    121.11 o 
   4   4  17    14252.33    14739.57    474.85 o 
   6   4  17     9296.23     9771.02    410.82 o 
   8   4  17     3500.67     3305.92    327.95 o 
  10   4  17       68.11      169.27    182.48 o 
  12   4  17     3041.59     3256.09    398.79 o 
 -25   5  17      380.96      539.56    200.40 o 
 -23   5  17     4595.48     4811.97    314.82 o 
 -21   5  17     7039.60     6987.56    373.79 o 
 -19   5  17     9946.52    10622.37    500.74 o 
 -17   5  17     1342.37     1082.64    141.49 o 
 -15   5  17     5949.10     6676.33    269.52 o 
 -13   5  17    14244.13    15306.83    433.25 o 
 -11   5  17    17131.14    17559.13    441.83 o 
  -9   5  17     7519.79     7553.51    249.83 o 
  -7   5  17     1448.18     1543.14    139.41 o 
  -5   5  17       78.89       77.40     73.28 o 
  -3   5  17     4164.33     4509.46    246.62 o 
  -1   5  17     3557.34     3675.58    191.39 o 
   1   5  17     9864.89    10559.36    386.56 o 
   3   5  17     1294.64      664.76    148.67 o 
   5   5  17       82.96     -151.64    201.45 o 
   7   5  17     1861.69     1590.67    219.73 o 
   9   5  17     5483.32     5786.56    412.40 o 
  11   5  17     4253.27     4954.90    791.02 o 
 -24   6  17     1195.07     1014.06    218.99 o 
 -22   6  17       60.43      -63.24    158.84 o 
 -20   6  17     1073.37      914.72    142.91 o 
 -18   6  17     1692.53     1517.47    173.30 o 
 -16   6  17     1354.80     1714.10    212.16 o 
 -14   6  17    15745.66    16340.92    467.57 o 
 -12   6  17    19722.59    21310.84    542.48 o 
 -10   6  17      129.85      132.59    117.53 o 
  -8   6  17     4253.92     4365.25    214.84 o 
  -6   6  17    17708.23    19619.96    378.30 o 
  -4   6  17    21973.87    24538.50    541.73 o 
  -2   6  17     4024.03     3559.60    245.34 o 
   0   6  17        0.16      -95.90     95.90 o 
   2   6  17     9511.59    10195.12    465.63 o 
   4   6  17    24522.85    25418.55   1010.04 o 
   6   6  17    16652.50    19031.35    715.54 o 
   8   6  17     4949.88     5185.34    730.31 o 
  10   6  17        4.74      -16.24    229.70 o 
  12   6  17     1230.62     1365.97    345.60 o 
 -25   7  17     2529.98     2638.96    275.46 o 
 -23   7  17     4771.75     4587.59    516.00 o 
 -21   7  17     4972.86     5368.79    364.88 o 
 -19   7  17     3016.38     2565.29    202.82 o 
 -17   7  17        7.94      183.49    110.68 o 
 -15   7  17      413.69      516.69    117.14 o 
 -13   7  17     3025.76     2753.39    169.99 o 
 -11   7  17     8044.98     8574.79    275.75 o 
  -9   7  17    38766.00    41327.63    872.39 o 
  -7   7  17    15602.86    15888.35    402.69 o 
  -5   7  17      545.81      524.87    149.67 o 
  -3   7  17    15665.47    16551.19    494.75 o 
  -1   7  17    26261.62    28327.01    678.97 o 
   1   7  17     9245.43    10200.57    344.20 o 
   3   7  17      760.87      311.91    163.54 o 
   5   7  17     2378.15     2545.75    283.39 o 
   7   7  17     4368.40     4461.93    507.37 o 
   9   7  17     3264.78     4013.38    369.34 o 
  11   7  17     2188.28     2169.36    375.33 o 
 -24   8  17      619.15      517.21    419.27 o 
 -22   8  17       58.64      330.54    178.98 o 
 -20   8  17      534.98      366.49    207.63 o 
 -18   8  17     3033.11     3292.99    371.68 o 
 -16   8  17     3251.97     3094.93    318.77 o 
 -14   8  17     6858.55     7137.50    266.62 o 
 -12   8  17     3949.03     3559.35    265.89 o 
 -10   8  17        6.25      -91.63     91.63 o 
  -8   8  17     5462.12     6074.87    216.89 o 
  -6   8  17    17167.67    18114.21    455.41 o 
  -4   8  17    11689.95    12160.29    488.61 o 
  -2   8  17     5684.49     5728.88    314.27 o 
   0   8  17       67.32      115.61    122.27 o 
   2   8  17     3313.20     3848.37    262.05 o 
   4   8  17    11962.56    13093.42    655.52 o 
   6   8  17     5300.16     5529.65    353.07 o 
   8   8  17     2161.38     2247.92    348.35 o 
  10   8  17        5.86     -210.67    284.45 o 
 -23   9  17      568.81      209.39    356.65 o 
 -21   9  17     2517.39     2439.21    228.76 o 
 -19   9  17     2946.50     2743.97    215.20 o 
 -17   9  17      390.07      338.64    125.48 o 
 -15   9  17      157.28      100.37    129.91 o 
 -13   9  17     1648.84     1650.79    165.54 o 
 -11   9  17    11541.82    11696.97    345.93 o 
  -9   9  17     6211.56     6223.54    242.87 o 
  -7   9  17      622.87      667.13    115.08 o 
  -5   9  17        3.12       17.12    107.75 o 
  -3   9  17     9263.97     9684.01    450.39 o 
  -1   9  17    16610.21    17355.02    563.93 o 
   1   9  17    10002.58    11053.57    420.73 o 
   3   9  17     7633.52     8650.72    580.38 o 
   5   9  17       46.86      256.48    162.31 o 
   7   9  17     3972.46     4213.00    584.71 o 
   9   9  17     5891.01     7081.86    547.01 o 
 -22  10  17      916.35      354.79    301.63 o 
 -20  10  17        3.61     -163.70    163.70 o 
 -18  10  17     5679.06     5875.19    312.31 o 
 -16  10  17     8539.40     9371.00    436.63 o 
 -14  10  17     3297.85     2820.78    219.43 o 
 -12  10  17       81.50      161.04    116.50 o 
 -10  10  17     9557.76    10035.69    568.26 o 
  -8  10  17    16158.73    17738.77    427.93 o 
  -6  10  17    11327.65    11073.94    363.74 o 
  -4  10  17     3072.79     3138.51    345.73 o 
  -2  10  17      479.12      237.26    154.31 o 
   0  10  17       54.05      -57.01    151.57 o 
   2  10  17     1669.56     1301.77    231.42 o 
   4  10  17     5656.87     5907.02    346.17 o 
   6  10  17     1305.13     1014.00    195.46 o 
   8  10  17      436.42      122.68    193.50 o 
 -21  11  17       50.13       44.68    167.79 o 
 -19  11  17      443.76      301.77    212.39 o 
 -17  11  17     1079.08      790.03    158.93 o 
 -15  11  17      488.40      524.65    153.92 o 
 -13  11  17        3.15       46.19    118.18 o 
 -11  11  17      990.40      738.73    133.14 o 
  -9  11  17     3175.23     3083.79    230.78 o 
  -7  11  17      332.99      278.51    143.62 o 
  -5  11  17      372.20      418.97    144.45 o 
  -3  11  17     1174.68     1240.71    185.84 o 
  -1  11  17     4899.81     6154.10    361.65 o 
   1  11  17     7394.69     7774.91    391.99 o 
   3  11  17     5270.02     5540.01    324.46 o 
   5  11  17       50.29      112.49    170.41 o 
   7  11  17     3221.95     2773.00    365.82 o 
 -20  12  17      120.14     -150.60    281.81 o 
 -18  12  17      272.26      183.65    184.34 o 
 -16  12  17      365.73       83.85    107.19 o 
 -14  12  17      476.95      423.55    139.09 o 
 -12  12  17      218.71      237.82    192.51 o 
 -10  12  17      117.90      162.82    148.70 o 
  -8  12  17     3454.34     3246.52    358.14 o 
  -6  12  17     4827.74     5092.36    368.36 o 
  -4  12  17      322.28      483.71    185.45 o 
  -2  12  17      993.66      420.88    155.93 o 
   0  12  17     2019.09     2602.85    252.50 o 
   2  12  17     1636.39     1392.69    394.77 o 
   4  12  17     3903.32     3929.84    291.59 o 
   6  12  17       11.28      -18.59    203.64 o 
 -17  13  17        1.41      148.35    395.05 o 
 -15  13  17      170.06      164.78    308.38 o 
 -13  13  17      832.99      586.59    173.23 o 
 -11  13  17       18.42       86.40    164.97 o 
  -9  13  17     1485.66     1895.17    212.07 o 
  -7  13  17     1402.37     1540.41    241.84 o 
  -5  13  17       33.24      -72.96    196.52 o 
  -3  13  17     1000.33     1122.48    356.31 o 
  -1  13  17     1956.98     1946.74    250.59 o 
   1  13  17     1710.68     1251.61    266.63 o 
   3  13  17      118.21     -128.56    143.81 o 
   5  13  17     2241.47     1890.27    318.33 o 
 -16  14  17      436.57      438.28    177.40 o 
 -14  14  17        0.56      106.41    196.66 o 
 -12  14  17      127.45      334.32    354.70 o 
 -10  14  17      852.51      700.06    238.23 o 
  -8  14  17       29.88       65.49    157.64 o 
  -6  14  17      845.08      683.98    243.00 o 
  -4  14  17      721.36      643.98    252.82 o 
  -2  14  17     1848.99     1983.59    248.36 o 
   0  14  17      580.45      794.75    202.70 o 
   2  14  17      181.00      278.85    204.51 o 
 -13  15  17      622.85      540.26    441.98 o 
 -11  15  17       31.01     -182.64    182.64 o 
  -9  15  17      362.18      330.53    179.75 o 
  -7  15  17      701.07      731.09    297.82 o 
  -5  15  17       25.72      131.47    200.93 o 
  -3  15  17      657.94      500.16    222.90 o 
  -1  15  17     2379.56     2197.32    281.33 o 
  -8  16  17      211.72      420.44    180.21 o 
  -6  16  17     1123.88      890.31    293.84 o 
 -26   0  18     1236.94     1168.21    406.40 o 
 -24   0  18     3327.99     2961.64    407.40 o 
 -22   0  18     9006.48     8074.61    546.48 o 
 -20   0  18     7394.95     7732.31    576.97 o 
 -18   0  18      954.09      963.80    341.88 o 
 -16   0  18      217.89      294.50    112.92 o 
 -14   0  18     3643.20     3448.43    225.88 o 
 -12   0  18      333.83      217.25    106.26 o 
 -10   0  18     3141.62     3174.88    255.11 o 
  -8   0  18    18010.32    18990.92    583.86 o 
  -6   0  18     7245.83     7499.20    338.94 o 
  -4   0  18     2313.42     2624.66    214.37 o 
  -2   0  18      491.66      291.40    488.72 o 
   0   0  18    24356.17    27757.36   1033.03 o 
   2   0  18    25746.01    26079.27   1495.08 o 
   4   0  18    13562.06    14058.24    694.21 o 
   6   0  18      187.20      235.83    208.71 o 
   8   0  18      211.37       78.68    450.15 o 
  10   0  18     1269.77     1492.10    306.58 o 
  12   0  18     5606.85     5651.69    554.13 o 
 -25   1  18     1562.36     1260.57    232.48 o 
 -23   1  18     3364.83     3390.98    468.02 o 
 -21   1  18     3839.96     3268.25    280.66 o 
 -19   1  18      522.26      229.09    120.43 o 
 -17   1  18      129.12       47.55     98.28 o 
 -15   1  18     5067.64     4995.27    193.55 o 
 -13   1  18    19417.81    19826.22    452.43 o 
 -11   1  18    15639.08    15545.99    390.78 o 
  -9   1  18    20644.13    21516.91    483.73 o 
  -7   1  18     8719.29     8615.20    224.93 o 
  -5   1  18    45968.71    49329.60    882.10 o 
  -3   1  18    36121.27    40637.91    860.03 o 
  -1   1  18    16520.08    16522.48    526.81 o 
   1   1  18      194.67      -33.02    105.10 o 
   3   1  18     6212.54     6335.18    419.07 o 
   5   1  18    18158.85    20604.80    698.32 o 
   7   1  18    13867.45    14191.52    549.92 o 
   9   1  18     7530.00     7432.97    420.72 o 
  11   1  18     1064.18      494.16    236.70 o 
 -26   2  18        5.21     -249.27    249.27 o 
 -24   2  18       21.98      337.97    403.74 o 
 -22   2  18     1851.16     1906.48    351.90 o 
 -20   2  18     3037.31     2791.23    192.56 o 
 -18   2  18     5498.26     5507.98    425.81 o 
 -16   2  18     1366.89     1274.02    140.08 o 
 -14   2  18      341.67      272.96    111.97 o 
 -12   2  18      566.70      560.90     78.69 o 
 -10   2  18     9091.73     8755.27    362.66 o 
  -8   2  18     6802.44     6607.65    299.94 o 
  -6   2  18    18726.60    18746.54    400.22 o 
  -4   2  18      352.34      381.12    103.68 o 
  -2   2  18        9.39     -102.49    102.49 o 
   0   2  18     8770.49     8277.71    549.76 o 
   2   2  18    16262.53    17880.08    561.69 o 
   4   2  18    11222.07    11814.20    431.78 o 
   6   2  18     3139.43     3178.37    276.82 o 
   8   2  18      560.60      534.40    243.50 o 
  10   2  18     6254.16     5605.64    444.20 o 
  12   2  18     8418.47     9471.95    604.14 o 
 -25   3  18      176.77       22.05    188.60 o 
 -23   3  18     4546.49     4140.51    459.03 o 
 -21   3  18     4331.22     3936.73    242.94 o 
 -19   3  18        0.36      -74.47    129.74 o 
 -17   3  18     2266.09     2758.85    189.92 o 
 -15   3  18     9184.97     9473.12    403.76 o 
 -13   3  18    22731.05    23168.94    604.61 o 
 -11   3  18     9067.39     9427.41    245.96 o 
  -9   3  18       36.65        4.53     57.32 o 
  -7   3  18     7528.80     7222.53    236.87 o 
  -5   3  18    15728.63    16601.44    382.45 o 
  -3   3  18     4153.27     3977.24    216.26 o 
  -1   3  18     7587.12     9020.29    378.88 o 
   1   3  18     2769.58     2351.75    192.12 o 
   3   3  18      342.22      148.68    120.16 o 
   5   3  18     5303.76     5094.69    298.19 o 
   7   3  18    12130.13    13119.92    521.11 o 
   9   3  18     5861.99     5656.21    675.24 o 
  11   3  18       32.44      318.05    219.98 o 
 -26   4  18      215.40      -17.92    221.25 o 
 -24   4  18      723.81      779.57    207.51 o 
 -22   4  18       15.28     -125.97    125.97 o 
 -20   4  18     1148.55     1122.75    157.54 o 
 -18   4  18      617.69      397.55    116.17 o 
 -16   4  18     1209.30     1421.21    150.37 o 
 -14   4  18      880.08      697.28    115.86 o 
 -12   4  18      772.05      448.85    111.40 o 
 -10   4  18      676.62      518.06    106.49 o 
  -8   4  18    15373.55    15835.42    427.97 o 
  -6   4  18    16610.02    17829.17    487.11 o 
  -4   4  18     5237.25     4622.79    270.39 o 
  -2   4  18      248.32      271.23    119.71 o 
   0   4  18     6322.42     6726.71    264.50 o 
   2   4  18     5307.18     4953.12    336.54 o 
   4   4  18     2474.51     2002.16    211.87 o 
   6   4  18       22.49      -36.58    137.95 o 
   8   4  18     1380.65     1030.22    309.89 o 
  10   4  18     2576.93     2346.38    338.04 o 
 -25   5  18      160.01       45.76    183.91 o 
 -23   5  18      191.40     -139.32    204.19 o 
 -21   5  18      493.85      363.31    182.35 o 
 -19   5  18       43.56     -136.11    146.42 o 
 -17   5  18     1646.82     1332.31    172.33 o 
 -15   5  18      158.70       -2.23    156.92 o 
 -13   5  18      283.22       34.07    108.36 o 
 -11   5  18     1491.29     1433.73    150.35 o 
  -9   5  18     5354.50     5441.00    371.65 o 
  -7   5  18        1.67       34.54    103.13 o 
  -5   5  18      971.45      759.24    114.79 o 
  -3   5  18     1255.61     1264.00    148.15 o 
  -1   5  18     3411.55     3201.84    219.10 o 
   1   5  18       57.49      -63.02    115.80 o 
   3   5  18     2721.70     1868.07    194.00 o 
   5   5  18     2527.12     2123.20    255.29 o 
   7   5  18      595.70      362.53    186.36 o 
   9   5  18        1.11        2.74    231.57 o 
  11   5  18       53.80      198.38    239.91 o 
 -24   6  18      325.68      327.77    241.92 o 
 -22   6  18       37.54       -9.94    173.30 o 
 -20   6  18     1611.18     1110.28    148.26 o 
 -18   6  18        1.26     -152.96    165.65 o 
 -16   6  18      413.45      321.79    136.80 o 
 -14   6  18        4.94     -119.45    119.45 o 
 -12   6  18     1250.84     1284.69    167.33 o 
 -10   6  18       10.48     -107.89    116.33 o 
  -8   6  18     2933.65     2813.68    403.77 o 
  -6   6  18     3583.30     3562.65    160.35 o 
  -4   6  18       50.70      -83.28     83.28 o 
  -2   6  18     4457.27     4506.62    278.13 o 
   0   6  18     7866.30     7838.90    321.77 o 
   2   6  18     2439.56     2209.68    199.65 o 
   4   6  18      561.86      559.09    187.91 o 
   6   6  18     2346.16     2210.88    287.84 o 
   8   6  18     2630.34     2017.89    297.34 o 
  10   6  18      479.01       37.17    263.57 o 
 -23   7  18     1916.87     1807.90    341.52 o 
 -21   7  18     2540.00     2172.53    213.03 o 
 -19   7  18       18.74       70.34    118.14 o 
 -17   7  18     1644.58     1479.23    161.04 o 
 -15   7  18     1695.73     1603.07    170.20 o 
 -13   7  18     1717.17     1627.50    144.40 o 
 -11   7  18      267.31      218.46     95.23 o 
  -9   7  18       30.47      -42.98     84.91 o 
  -7   7  18      168.55      244.22     96.96 o 
  -5   7  18      289.95      199.82    107.04 o 
  -3   7  18     2465.07     2445.79    227.14 o 
  -1   7  18       17.25       11.17    121.60 o 
   1   7  18        4.29       -3.53    133.22 o 
   3   7  18      108.50      -30.25    190.27 o 
   5   7  18     1159.17     1259.26    278.72 o 
   7   7  18      135.62      -10.85    269.78 o 
   9   7  18      342.09      727.20    265.05 o 
 -24   8  18     2939.31     2720.27    330.61 o 
 -22   8  18     2759.17     3035.11    420.32 o 
 -20   8  18        8.27     -194.59    194.59 o 
 -18   8  18      249.91      169.61    151.06 o 
 -16   8  18      319.12      243.85    123.90 o 
 -14   8  18     1073.77      919.50    188.37 o 
 -12   8  18     1754.98     1619.41    160.70 o 
 -10   8  18     1998.02     1767.62    156.95 o 
  -8   8  18      263.76       99.54    111.32 o 
  -6   8  18     3222.48     2640.94    186.34 o 
  -4   8  18     2811.48     2295.47    214.94 o 
  -2   8  18      204.27      -64.83    130.73 o 
   0   8  18      263.28      273.99    141.59 o 
   2   8  18      423.35      288.91    186.68 o 
   4   8  18       67.20      245.98    184.59 o 
   6   8  18     1450.49     1020.13    224.26 o 
   8   8  18      712.44      324.04    244.85 o 
 -23   9  18     2268.16     2098.25    336.20 o 
 -21   9  18      248.10      471.00    242.43 o 
 -19   9  18        2.83     -132.88    152.48 o 
 -17   9  18     1411.71     1310.68    213.02 o 
 -15   9  18     1991.05     2085.80    196.76 o 
 -13   9  18     4102.12     4415.07    226.20 o 
 -11   9  18     8884.97     9281.74    426.83 o 
  -9   9  18      664.04      478.52    157.56 o 
  -7   9  18      278.17      170.05    123.68 o 
  -5   9  18     7190.41     8250.83    348.02 o 
  -3   9  18    12752.94    12247.54    480.31 o 
  -1   9  18     7275.23     7090.61    420.21 o 
   1   9  18       32.34      -54.85    143.92 o 
   3   9  18     4845.85     5049.05    318.96 o 
   5   9  18     4187.66     3888.80    300.71 o 
   7   9  18     2155.82     1820.90    301.44 o 
 -22  10  18     1095.90      962.72    211.30 o 
 -20  10  18     2846.75     3272.63    278.12 o 
 -18  10  18     3567.25     4030.15    297.34 o 
 -16  10  18     1644.52     1759.77    199.46 o 
 -14  10  18      693.77      642.48    171.36 o 
 -12  10  18     1972.10     2057.28    297.87 o 
 -10  10  18     2342.64     2794.01    191.24 o 
  -8  10  18      834.32      619.08    169.64 o 
  -6  10  18       96.02      119.80    121.35 o 
  -4  10  18      116.68      442.75    149.87 o 
  -2  10  18      577.74      253.83    172.44 o 
   0  10  18     1390.13      864.16    214.17 o 
   2  10  18     1342.89     1218.84    208.52 o 
   4  10  18     4131.46     4612.99    323.99 o 
   6  10  18     1694.63     1862.80    448.72 o 
 -19  11  18       16.56       69.23    159.87 o 
 -17  11  18     3618.60     3480.49    354.00 o 
 -15  11  18     9404.85    10892.09    438.11 o 
 -13  11  18     4402.34     4684.30    356.86 o 
 -11  11  18       69.63      -39.52    214.08 o 
  -9  11  18      109.06     -113.25    211.28 o 
  -7  11  18     3910.88     3960.72    260.11 o 
  -5  11  18     3580.61     3633.22    493.46 o 
  -3  11  18     3424.23     3169.19    241.47 o 
  -1  11  18     2397.50     2278.36    406.54 o 
   1  11  18       65.24      -80.23    169.69 o 
   3  11  18        6.77       75.47    164.86 o 
   5  11  18     3077.79     3127.03    318.68 o 
 -18  12  18     5927.05     6454.95    388.20 o 
 -16  12  18     2516.85     2691.57    248.55 o 
 -14  12  18      196.38      231.92    165.37 o 
 -12  12  18     2775.01     2775.78    307.88 o 
 -10  12  18     5951.35     6460.44    398.18 o 
  -8  12  18     2348.88     2184.36    249.24 o 
  -6  12  18      993.67      786.81    219.51 o 
  -4  12  18      310.18      269.22    214.99 o 
  -2  12  18      927.36      627.68    176.04 o 
   0  12  18     7773.59     8124.23    413.09 o 
   2  12  18     8345.11     8430.23    549.76 o 
   4  12  18     5407.80     4840.97    365.87 o 
 -17  13  18     2055.84     2074.78    361.88 o 
 -15  13  18     1339.13     1469.66    222.29 o 
 -13  13  18     2430.27     2244.43    288.72 o 
 -11  13  18      444.18      448.20    224.15 o 
  -9  13  18        1.84     -188.03    188.03 o 
  -7  13  18       76.47      366.24    206.33 o 
  -5  13  18     4638.91     5096.84    377.48 o 
  -3  13  18     7506.56     8267.69    503.07 o 
  -1  13  18     2819.70     3076.44    460.13 o 
   1  13  18      152.03        7.65    205.27 o 
 -14  14  18       37.46       64.35    214.94 o 
 -12  14  18      760.36      750.33    235.04 o 
 -10  14  18     6482.16     6400.32    435.18 o 
  -8  14  18     9881.65    11894.74    587.44 o 
  -6  14  18     8553.50     9468.23    814.69 o 
  -4  14  18       99.52      282.02    237.33 o 
  -2  14  18     4635.98     4379.50    518.70 o 
   0  14  18     7158.07     7876.03    492.14 o 
  -9  15  18      590.57      413.17    233.03 o 
  -7  15  18      200.86     -195.65    195.65 o 
  -5  15  18      805.11      618.73    225.73 o 
 -25   1  19      303.90     -101.45    215.94 o 
 -23   1  19     1861.60     1221.63    212.36 o 
 -21   1  19     1254.00     1059.29    198.51 o 
 -19   1  19       68.67      125.67    145.80 o 
 -17   1  19      111.17      224.68    114.75 o 
 -15   1  19        4.13      -49.27    105.20 o 
 -13   1  19      938.84      910.57    125.20 o 
 -11   1  19      176.63       63.62     73.71 o 
  -9   1  19     2058.10     1608.20    171.60 o 
  -7   1  19     3548.54     3599.02    174.74 o 
  -5   1  19    12428.58    12420.97    361.97 o 
  -3   1  19      301.42      255.70    108.06 o 
  -1   1  19       22.76       41.00    120.79 o 
   1   1  19     4972.47     4779.11    292.87 o 
   3   1  19     1780.25     1433.84    222.52 o 
   5   1  19      341.54      229.88    152.43 o 
   7   1  19      117.73      412.80    244.51 o 
   9   1  19       79.54      338.27    240.49 o 
 -26   2  19     1660.37     1855.22    293.72 o 
 -24   2  19     3464.45     3166.73    306.97 o 
 -22   2  19     3657.92     2803.15    284.16 o 
 -20   2  19      186.61      244.74    153.92 o 
 -18   2  19     1689.80     1465.03    178.22 o 
 -16   2  19     2437.30     2793.02    198.91 o 
 -14   2  19     1983.45     1811.78    165.73 o 
 -12   2  19     6481.86     6154.76    209.75 o 
 -10   2  19    12883.45    12960.79    486.18 o 
  -8   2  19     2282.97     2434.20    149.43 o 
  -6   2  19      989.07      697.74    148.79 o 
  -4   2  19     6648.62     6539.58    243.03 o 
  -2   2  19     4689.13     4721.22    226.32 o 
   0   2  19     4615.09     4296.96    261.55 o 
   2   2  19        6.33      -39.88    140.32 o 
   4   2  19      305.02      276.94    157.03 o 
   6   2  19       37.03      145.79    305.50 o 
   8   2  19      154.70       73.69    130.24 o 
  10   2  19       13.72      -45.06    214.94 o 
 -25   3  19       85.66     -184.87    458.31 o 
 -23   3  19       84.96      105.87    181.42 o 
 -21   3  19      938.92      602.06    278.77 o 
 -19   3  19     1703.44     1382.87    181.24 o 
 -17   3  19     6956.51     6323.09    288.60 o 
 -15   3  19     7884.13     7993.92    314.99 o 
 -13   3  19     1501.40     1265.78    161.42 o 
 -11   3  19      189.63      409.45    135.69 o 
  -9   3  19       95.69      280.84     83.48 o 
  -7   3  19     7813.67     8328.81    268.47 o 
  -5   3  19    15953.65    16865.83    432.79 o 
  -3   3  19     7161.56     6947.13    332.90 o 
  -1   3  19      470.54      447.99    117.35 o 
   1   3  19     3648.14     3053.59    241.58 o 
   3   3  19     7035.02     7750.84    373.76 o 
   5   3  19     6861.45     7649.93    447.51 o 
   7   3  19     1389.88     1715.18    235.28 o 
   9   3  19      653.81      125.29    214.82 o 
 -24   4  19     4078.59     3729.49    489.60 o 
 -22   4  19     9734.12     9654.56    627.05 o 
 -20   4  19     3708.78     3503.94    252.56 o 
 -18   4  19      213.24      204.11    228.85 o 
 -16   4  19     7542.74     7280.13    427.95 o 
 -14   4  19    18499.14    18728.21    757.00 o 
 -12   4  19     6180.13     6057.31    270.60 o 
 -10   4  19     2275.62     1998.34    162.15 o 
  -8   4  19      598.04      760.28    132.83 o 
  -6   4  19     3046.27     2969.35    159.63 o 
  -4   4  19     4170.19     3716.21    217.60 o 
  -2   4  19     2615.63     2770.21    200.73 o 
   0   4  19     3027.66     2814.59    201.54 o 
   2   4  19     1671.28     1452.59    205.60 o 
   4   4  19       61.28      -78.47    109.86 o 
   6   4  19     2659.09     2369.80    405.79 o 
   8   4  19     5094.26     4811.50    408.55 o 
  10   4  19     1321.19     1049.44    259.59 o 
 -25   5  19      196.73     -281.70    281.70 o 
 -23   5  19      299.62      347.14    229.83 o 
 -21   5  19        2.53     -175.36    211.51 o 
 -19   5  19     2202.40     1566.78    176.09 o 
 -17   5  19     8992.69     9551.74    365.70 o 
 -15   5  19     6359.86     5931.01    281.13 o 
 -13   5  19     6294.14     6321.81    313.52 o 
 -11   5  19     1896.39     1163.60    141.67 o 
  -9   5  19     9521.37     9064.63    294.63 o 
  -7   5  19     9142.71     9197.79    317.41 o 
  -5   5  19    14348.73    15217.95    395.96 o 
  -3   5  19     9696.09     9197.44    554.46 o 
  -1   5  19     1817.68     1330.48    182.37 o 
   1   5  19     8788.99     8405.08    348.28 o 
   3   5  19    10120.23    10601.39    516.37 o 
   5   5  19    12036.04    12752.80    884.17 o 
   7   5  19     6775.21     6647.49    438.56 o 
   9   5  19       29.55       -2.05    139.30 o 
 -24   6  19     7044.76     7072.32    370.97 o 
 -22   6  19     6675.21     7892.40    376.52 o 
 -20   6  19     2297.83     1843.29    228.21 o 
 -18   6  19       13.14      -67.72    117.53 o 
 -16   6  19     1733.15     1650.90    177.93 o 
 -14   6  19     4136.90     3727.43    219.97 o 
 -12   6  19     6334.57     6654.61    354.95 o 
 -10   6  19    12292.95    13102.92    413.24 o 
  -8   6  19     3984.03     4242.71    204.84 o 
  -6   6  19      165.89       53.15     78.73 o 
  -4   6  19     9599.47    10988.75    384.71 o 
  -2   6  19    10919.21    11274.25    377.36 o 
   0   6  19     9462.01    10447.55    377.69 o 
   2   6  19     1515.65     1254.18    348.78 o 
   4   6  19      951.60      578.28    197.62 o 
   6   6  19     3361.57     3574.87    387.36 o 
   8   6  19     3725.14     3094.51    356.57 o 
 -23   7  19      641.57      964.43    316.65 o 
 -21   7  19     1393.83     1623.99    229.21 o 
 -19   7  19      694.69      671.98    169.67 o 
 -17   7  19      541.70       90.44    137.44 o 
 -15   7  19     2128.00     1954.03    226.29 o 
 -13   7  19      474.82      628.57    131.45 o 
 -11   7  19      196.55       64.38    110.33 o 
  -9   7  19     2264.30     2151.61    141.14 o 
  -7   7  19     8833.16     9300.01    280.42 o 
  -5   7  19    14550.02    15742.30    469.02 o 
  -3   7  19     6044.85     6278.19    282.91 o 
  -1   7  19      514.95      425.51    148.25 o 
   1   7  19     5735.61     6540.18    338.15 o 
   3   7  19    13458.36    13804.61    868.75 o 
   5   7  19     5737.42     6944.72    579.85 o 
   7   7  19      731.76      879.70    244.46 o 
 -22   8  19      592.07      310.64    210.30 o 
 -20   8  19       33.28       -6.18    124.14 o 
 -18   8  19      118.63      163.00    155.19 o 
 -16   8  19       50.23       -0.06    143.10 o 
 -14   8  19     2797.52     2599.56    275.31 o 
 -12   8  19     4536.51     3978.68    244.91 o 
 -10   8  19     8943.07    10388.66    336.36 o 
  -8   8  19     2409.72     2107.59    247.48 o 
  -6   8  19      162.81     -111.89    171.88 o 
  -4   8  19     4057.01     3497.79    229.72 o 
  -2   8  19    14470.39    16124.03    579.66 o 
   0   8  19     7970.12     8584.71    395.67 o 
   2   8  19      911.66      767.92    192.41 o 
   4   8  19      693.29      309.19    170.35 o 
   6   8  19     3679.16     3633.36    630.55 o 
 -21   9  19      633.33      356.16    233.58 o 
 -19   9  19     4556.40     4483.24    277.59 o 
 -17   9  19     6718.47     7020.78    479.82 o 
 -15   9  19     3027.50     2834.18    487.74 o 
 -13   9  19        3.58     -114.04    114.04 o 
 -11   9  19     2919.53     2630.52    226.07 o 
  -9   9  19     2379.89     2194.97    213.41 o 
  -7   9  19     3186.31     3233.39    216.01 o 
  -5   9  19     2113.23     2145.48    374.86 o 
  -3   9  19       17.92      167.95    149.91 o 
  -1   9  19     1319.58     1231.26    265.52 o 
   1   9  19     1318.49     1009.24    291.15 o 
   3   9  19     9235.14    10522.30    475.38 o 
   5   9  19     5427.09     5406.67    371.00 o 
 -20  10  19       21.48       49.78    174.20 o 
 -18  10  19      327.86      514.78    174.51 o 
 -16  10  19      110.29      325.50    177.25 o 
 -14  10  19      248.59      277.50    254.54 o 
 -12  10  19     1815.91     1613.44    181.11 o 
 -10  10  19      947.54      572.29    222.86 o 
  -8  10  19      128.66      201.02    143.09 o 
  -6  10  19      206.51      307.19    223.76 o 
  -4  10  19      212.38      247.55    260.75 o 
  -2  10  19     2589.68     2322.49    225.85 o 
   0  10  19    11745.90    13201.02    573.74 o 
   2  10  19     1460.36     1131.44    212.53 o 
   4  10  19      127.17      141.03    191.41 o 
 -19  11  19      791.84      587.11    204.23 o 
 -17  11  19      399.22      151.40    449.90 o 
 -15  11  19       43.54      124.63    167.99 o 
 -13  11  19        3.08       82.02    147.22 o 
 -11  11  19     1118.42     1756.04    332.45 o 
  -9  11  19      512.41     1101.18    402.18 o 
  -7  11  19      297.22      109.33    228.74 o 
  -5  11  19      140.65      393.24    192.81 o 
  -3  11  19      533.95      220.72    183.25 o 
  -1  11  19      424.24      102.41    283.87 o 
   1  11  19     1661.61     1493.80    275.95 o 
   3  11  19     1362.07     1577.20    250.51 o 
 -16  12  19     1517.92     1846.03    239.81 o 
 -14  12  19     2005.13     2041.75    251.43 o 
 -12  12  19     2641.12     3244.32    640.24 o 
 -10  12  19      384.57      199.90    224.17 o 
  -8  12  19     3501.19     3806.71    337.25 o 
  -6  12  19     1519.45     1589.54    243.02 o 
  -4  12  19       84.33     -100.33    194.42 o 
  -2  12  19     4231.49     3999.89    388.48 o 
   0  12  19     3184.02     3463.57    370.44 o 
   2  12  19      180.44      344.71    212.95 o 
 -15  13  19     2616.22     3001.65    323.87 o 
 -13  13  19       64.17      276.67    281.61 o 
 -11  13  19      124.35       37.38    231.43 o 
  -9  13  19      254.03      237.90    184.78 o 
  -7  13  19       12.35     -209.23    209.23 o 
  -5  13  19       51.69      -20.50    189.56 o 
  -3  13  19       30.75      -29.71    228.54 o 
  -1  13  19      311.73       19.07    253.86 o 
 -12  14  19     1050.43      749.05    236.29 o 
 -10  14  19      514.30       85.52    239.68 o 
  -8  14  19       43.91      356.08    200.02 o 
  -6  14  19     1000.55      613.17    408.12 o 
  -4  14  19      389.92       73.72    254.45 o 
 -24   0  20     1241.14      812.75    376.74 o 
 -22   0  20       27.15     -182.84    208.97 o 
 -20   0  20     2523.62     1853.44    314.00 o 
 -18   0  20     2473.86     2587.06    318.58 o 
 -16   0  20     6079.73     6187.94    453.83 o 
 -14   0  20    10098.94     9455.55    513.93 o 
 -12   0  20      438.12      463.86    136.60 o 
 -10   0  20     1728.67     1688.80    326.31 o 
  -8   0  20     5287.53     5190.30    315.37 o 
  -6   0  20     8776.88     9298.42    352.29 o 
  -4   0  20    17262.64    19980.67    700.02 o 
  -2   0  20     6649.64     7289.42    484.49 o 
   0   0  20     2408.42     2397.74    352.44 o 
   2   0  20    11296.74    10519.70    635.75 o 
   4   0  20    14288.91    14167.03    788.64 o 
   6   0  20     5048.42     5141.90    474.77 o 
   8   0  20      776.95      374.42    290.13 o 
 -25   1  20     6022.39     5638.84    434.00 o 
 -23   1  20     8937.69     8650.64    509.50 o 
 -21   1  20     3755.87     2373.99    287.86 o 
 -19   1  20      860.58      396.90    205.29 o 
 -17   1  20      722.35      735.42    233.35 o 
 -15   1  20     1822.42     1375.90    165.12 o 
 -13   1  20      742.71      395.05    124.19 o 
 -11   1  20     4309.88     3851.76    192.98 o 
  -9   1  20     7514.09     6737.68    248.88 o 
  -7   1  20      265.88       46.86    158.42 o 
  -5   1  20      212.17      212.80     94.13 o 
  -3   1  20      250.90      205.38     96.10 o 
  -1   1  20     4178.19     3752.21    241.37 o 
   1   1  20    13282.66    16278.20   1083.47 o 
   3   1  20     8512.68     9488.24    432.86 o 
   5   1  20     2344.05     1540.87    266.68 o 
   7   1  20     2102.71     1365.08    253.00 o 
   9   1  20     2905.98     2506.38    389.88 o 
 -24   2  20     2889.87     3068.31    366.62 o 
 -22   2  20      368.77     -106.26    196.97 o 
 -20   2  20      569.89       30.48    272.20 o 
 -18   2  20     7034.75     6731.26    372.00 o 
 -16   2  20    10853.06    11874.94    662.69 o 
 -14   2  20     6925.45     7116.60    363.73 o 
 -12   2  20      196.69      364.44    130.44 o 
 -10   2  20     1558.86     1088.31    133.48 o 
  -8   2  20     9436.07     9895.10    299.25 o 
  -6   2  20     9518.69     9705.80    297.45 o 
  -4   2  20     3196.63     2786.08    176.61 o 
  -2   2  20     8813.65     7516.04    306.67 o 
   0   2  20     1181.82      685.89    204.45 o 
   2   2  20     4732.97     4528.69    319.62 o 
   4   2  20     6016.56     5655.92    351.50 o 
   6   2  20    10472.03    11861.77    566.68 o 
   8   2  20     4640.28     4721.54    422.49 o 
 -23   3  20     3216.76     3417.94    362.66 o 
 -21   3  20     2447.10     1763.48    229.33 o 
 -19   3  20      963.78      659.26    169.56 o 
 -17   3  20        1.09      112.36    160.35 o 
 -15   3  20     2191.74     2118.59    172.48 o 
 -13   3  20     1205.25      825.24    140.78 o 
 -11   3  20     1772.62     1620.67    163.23 o 
  -9   3  20     2869.16     2498.54    171.07 o 
  -7   3  20      127.89       39.00     83.47 o 
  -5   3  20        0.21      -79.50     92.65 o 
  -3   3  20       29.10      152.28    155.51 o 
  -1   3  20      662.62      452.55    225.00 o 
   1   3  20     4422.84     4868.11    283.53 o 
   3   3  20     3448.53     3207.64    285.59 o 
   5   3  20     1898.82     1729.34    365.65 o 
   7   3  20      235.88      430.35    319.76 o 
 -24   4  20      981.93      729.24    281.79 o 
 -22   4  20      190.88     -230.97    239.80 o 
 -20   4  20      989.98      586.97    181.76 o 
 -18   4  20      561.01      258.64    237.37 o 
 -16   4  20     1190.08      877.69    218.36 o 
 -14   4  20      555.03      394.30    123.60 o 
 -12   4  20        0.27     -168.91    168.91 o 
 -10   4  20       97.49       19.91    119.39 o 
  -8   4  20     6485.15     5591.87    244.28 o 
  -6   4  20      422.44      147.24    144.60 o 
  -4   4  20      242.26      171.39    124.61 o 
  -2   4  20     3302.03     3122.77    212.89 o 
   0   4  20     1605.71     1126.84    266.53 o 
   2   4  20       64.75     -232.67    318.13 o 
   4   4  20     2233.34     1857.52    250.82 o 
   6   4  20     3675.35     3998.49    766.96 o 
   8   4  20     1234.47      610.95    468.49 o 
 -23   5  20     3270.90     2122.51    314.03 o 
 -21   5  20      452.06      665.12    211.30 o 
 -19   5  20       92.83       34.02    187.96 o 
 -17   5  20      712.50      559.14    147.05 o 
 -15   5  20      120.37       87.03    152.98 o 
 -13   5  20      149.77       46.82    139.58 o 
 -11   5  20      257.89      258.72    128.73 o 
  -9   5  20     5563.54     5108.82    238.82 o 
  -7   5  20     1042.83      576.79    139.10 o 
  -5   5  20      305.60      159.81    159.39 o 
  -3   5  20      398.34      131.83    127.06 o 
  -1   5  20     6065.82     5997.94    347.24 o 
   1   5  20     1070.15      834.75    183.31 o 
   3   5  20      481.09      156.32    158.58 o 
   5   5  20      215.03      359.29    237.20 o 
   7   5  20      613.48      431.46    283.14 o 
 -22   6  20     2202.59     2268.08    258.41 o 
 -20   6  20      944.68      644.22    168.15 o 
 -18   6  20      742.27      507.24    182.82 o 
 -16   6  20     3221.23     2912.57    216.77 o 
 -14   6  20      975.48     1019.99    163.35 o 
 -12   6  20      592.45      505.78    145.32 o 
 -10   6  20     2878.84     2632.85    216.82 o 
  -8   6  20     1859.02     1876.00    201.24 o 
  -6   6  20      410.04      301.73    257.14 o 
  -4   6  20      331.49      218.80    126.28 o 
  -2   6  20      581.39      210.57    139.63 o 
   0   6  20     1333.76     1011.79    151.50 o 
   2   6  20      257.27      152.48    235.71 o 
   4   6  20       85.57     -128.25    246.12 o 
   6   6  20        0.55       -6.43    299.69 o 
 -21   7  20       53.37      -66.57    172.74 o 
 -19   7  20       54.96      -39.22    158.27 o 
 -17   7  20       81.51      201.57    228.21 o 
 -15   7  20      973.84     1145.38    163.31 o 
 -13   7  20     2278.26     2141.27    221.58 o 
 -11   7  20        5.25      196.41    124.11 o 
  -9   7  20      273.89      263.68    113.89 o 
  -7   7  20      152.97      216.52    148.57 o 
  -5   7  20      152.34     -168.46    168.46 o 
  -3   7  20      838.17      501.08    176.18 o 
  -1   7  20       66.84      234.00    177.42 o 
   1   7  20       40.51      132.61    238.45 o 
   3   7  20      161.96       84.89    203.23 o 
   5   7  20       40.38     -145.00    202.25 o 
 -22   8  20        0.51     -117.57    186.23 o 
 -20   8  20      277.42      255.87    168.20 o 
 -18   8  20      665.18      562.45    199.05 o 
 -16   8  20      899.80      761.60    201.85 o 
 -14   8  20     2098.91     1803.68    184.42 o 
 -12   8  20     1206.93     1005.60    139.34 o 
 -10   8  20       43.57     -142.03    142.03 o 
  -8   8  20     2705.99     2335.60    223.64 o 
  -6   8  20    12324.52    13149.23    437.64 o 
  -4   8  20     6656.52     7376.20    367.32 o 
  -2   8  20      406.92      655.81    169.49 o 
   0   8  20     1801.18     1729.34    272.29 o 
   2   8  20     2562.88     2385.52    400.98 o 
   4   8  20     1687.00     1571.70    427.81 o 
 -19   9  20     1064.75     1120.17    254.05 o 
 -17   9  20      449.63      209.73    193.11 o 
 -15   9  20      452.47      281.80    154.31 o 
 -13   9  20      869.90      727.07    144.60 o 
 -11   9  20     2044.37     1688.92    286.10 o 
  -9   9  20     1142.60     1065.54    183.85 o 
  -7   9  20     2072.50     2420.21    299.93 o 
  -5   9  20       33.54      -38.86    148.00 o 
  -3   9  20     1774.37     1219.11    233.97 o 
  -1   9  20     1947.72     1824.65    227.31 o 
   1   9  20     1230.04      815.00    235.48 o 
   3   9  20      539.67      298.22    177.58 o 
 -18  10  20     1689.29     1495.72    257.85 o 
 -16  10  20     6497.58     6668.27    352.24 o 
 -14  10  20     6549.11     6124.20    331.18 o 
 -12  10  20      793.39      308.50    212.03 o 
 -10  10  20      812.16      919.53    239.60 o 
  -8  10  20     2842.20     2403.74    295.22 o 
  -6  10  20     8193.22     9156.81    624.27 o 
  -4  10  20    10020.57     9958.20    479.49 o 
  -2  10  20       21.17      216.80    164.46 o 
   0  10  20     1409.97     1547.44    467.34 o 
   2  10  20     1203.75      970.82    344.46 o 
 -17  11  20      596.36      594.42    205.10 o 
 -15  11  20     1349.17     1535.03    311.41 o 
 -13  11  20     5181.70     5369.92    385.09 o 
 -11  11  20     5358.59     5866.72    441.02 o 
  -9  11  20     2497.60     3111.81    268.58 o 
  -7  11  20       13.72     -198.91    198.91 o 
  -5  11  20       23.29     -152.81    152.81 o 
  -3  11  20     1530.96      945.04    262.10 o 
  -1  11  20      818.98      723.64    229.52 o 
   1  11  20     1062.32     1098.59    257.76 o 
 -14  12  20     5986.36     5686.43    439.77 o 
 -12  12  20      641.51      735.35    239.97 o 
 -10  12  20      236.83      185.03    280.46 o 
  -8  12  20     1912.73     1817.26    375.39 o 
  -6  12  20     3170.74     3296.94    355.46 o 
  -4  12  20     2088.02     2734.49    446.91 o 
  -2  12  20      462.43      290.86    417.80 o 
 -11  13  20     6056.32     6429.44    789.32 o 
  -9  13  20     5190.97     4696.56    356.06 o 
  -7  13  20     3199.52     3109.13    431.67 o 
  -5  13  20        9.15      -84.76    298.15 o 
 -23   1  21        0.99       28.01    217.94 o 
 -21   1  21       82.11     -241.59    241.59 o 
 -19   1  21      633.06      783.56    253.40 o 
 -17   1  21     1241.10     1258.60    287.30 o 
 -15   1  21        4.06      -65.99    114.34 o 
 -13   1  21       36.54       -5.77    125.21 o 
 -11   1  21      216.98       42.30    117.11 o 
  -9   1  21     1840.49     1854.00    162.70 o 
  -7   1  21      780.27      523.10    139.37 o 
  -5   1  21      624.95      476.88    112.31 o 
  -3   1  21      106.16       88.57    107.90 o 
  -1   1  21      645.09      298.46    157.62 o 
   1   1  21       29.11     -174.16    174.16 o 
   3   1  21        8.82     -169.90    169.90 o 
   5   1  21      125.61      452.17    278.68 o 
   7   1  21      605.22      232.62    237.20 o 
 -24   2  21      881.55      444.90    238.44 o 
 -22   2  21      988.16      198.01    187.76 o 
 -20   2  21       15.59       61.52    170.28 o 
 -18   2  21      170.23       39.76    224.57 o 
 -16   2  21       40.22     -109.11    185.40 o 
 -14   2  21     1031.71     1100.23    152.83 o 
 -12   2  21        0.33      175.54    111.26 o 
 -10   2  21     1150.00      783.56    154.22 o 
  -8   2  21     2319.89     1913.76    166.77 o 
  -6   2  21     3149.04     3403.16    194.61 o 
  -4   2  21     2551.34     2125.36    168.57 o 
  -2   2  21      271.19      501.28    163.02 o 
   0   2  21     2901.58     3283.14    261.27 o 
   2   2  21     1402.39     1116.09    201.44 o 
   4   2  21     1537.00     1351.73    428.81 o 
   6   2  21       34.89       95.08    217.71 o 
 -23   3  21     2254.80     1529.43    256.58 o 
 -21   3  21      370.65      306.59    194.22 o 
 -19   3  21     2201.92     1814.43    239.54 o 
 -17   3  21     6201.33     5037.29    287.26 o 
 -15   3  21     9214.13     9694.30    388.48 o 
 -13   3  21     1838.75     1541.31    179.95 o 
 -11   3  21       69.60      115.39    129.41 o 
  -9   3  21      637.31      571.63    140.29 o 
  -7   3  21     8239.50     8127.70    316.83 o 
  -5   3  21      578.49      402.99    179.70 o 
  -3   3  21     1180.27     1035.77    198.15 o 
  -1   3  21      429.77      293.90    146.10 o 
   1   3  21       31.04     -104.23    184.95 o 
   3   3  21       64.85      -52.22    168.54 o 
   5   3  21      370.15      382.24    390.60 o 
 -22   4  21     1270.10      696.94    263.96 o 
 -20   4  21     3563.65     2972.38    424.53 o 
 -18   4  21     5085.65     5353.59    478.69 o 
 -16   4  21     1994.89     1986.88    233.60 o 
 -14   4  21        0.75      -75.73    104.92 o 
 -12   4  21     2435.31     2262.35    185.95 o 
 -10   4  21     6886.26     6620.18    299.80 o 
  -8   4  21     3007.76     2433.68    177.63 o 
  -6   4  21     1097.87      703.36    284.94 o 
  -4   4  21      795.56      636.35    203.81 o 
  -2   4  21      180.70      100.83    178.01 o 
   0   4  21       55.83       22.36    149.25 o 
   2   4  21     3990.68     4083.11    297.75 o 
   4   4  21     8304.97     9017.68    753.09 o 
   6   4  21     4870.41     4941.68    472.57 o 
 -23   5  21     6491.31     6899.12    542.77 o 
 -21   5  21      904.87      429.57    220.17 o 
 -19   5  21     1807.54     1505.56    200.65 o 
 -17   5  21     9642.83    10800.22    449.37 o 
 -15   5  21     9514.45    10300.07    457.52 o 
 -13   5  21     8635.58     9298.57    382.66 o 
 -11   5  21       71.89      -10.89    151.36 o 
  -9   5  21     1815.79     1917.65    176.51 o 
  -7   5  21     4061.85     3505.17    226.09 o 
  -5   5  21     3021.65     3321.47    257.54 o 
  -3   5  21     1048.48      748.90    166.17 o 
  -1   5  21      657.85      649.56    263.75 o 
   1   5  21      490.86      358.70    183.95 o 
   3   5  21        0.22      -67.72    123.70 o 
   5   5  21     1409.86      626.54    245.16 o 
 -22   6  21     4186.20     4524.00    372.89 o 
 -20   6  21     6117.01     5916.08    322.23 o 
 -18   6  21     6535.22     5845.23    318.40 o 
 -16   6  21       65.88      -54.29    159.19 o 
 -14   6  21       71.58     -116.76    116.76 o 
 -12   6  21      892.10      875.89    163.14 o 
 -10   6  21      620.70      625.60    172.59 o 
  -8   6  21     4527.14     4453.16    382.24 o 
  -6   6  21     9510.07     9502.35    454.55 o 
  -4   6  21       59.30      -74.68    162.77 o 
  -2   6  21      327.71       34.25    128.73 o 
   0   6  21     3305.10     3068.73    274.03 o 
   2   6  21     5624.20     6607.00    399.90 o 
   4   6  21     4113.76     4410.77    385.69 o 
 -21   7  21       24.73       19.97    166.99 o 
 -19   7  21     2109.29     2343.65    275.52 o 
 -17   7  21     4358.18     4021.95    355.38 o 
 -15   7  21     2746.82     2169.72    195.83 o 
 -13   7  21     3456.46     3638.77    225.43 o 
 -11   7  21     1927.08     1660.49    230.35 o 
  -9   7  21      128.33      123.93    127.40 o 
  -7   7  21     1582.10     1659.49    216.37 o 
  -5   7  21     3664.82     3929.69    306.59 o 
  -3   7  21     9415.59    10656.17    487.89 o 
  -1   7  21     3357.54     3341.87    276.75 o 
   1   7  21        0.78     -176.34    176.34 o 
   3   7  21      611.61      979.29    235.16 o 
 -20   8  21    10784.08    12500.45    582.09 o 
 -18   8  21     2430.63     2415.75    245.01 o 
 -16   8  21      406.04      226.75    194.07 o 
 -14   8  21      942.44     1174.92    226.71 o 
 -12   8  21     2744.46     2586.60    229.47 o 
 -10   8  21     5179.29     5009.07    458.78 o 
  -8   8  21     4217.33     3419.45    240.40 o 
  -6   8  21     1905.18     1634.89    254.39 o 
  -4   8  21      472.40      387.50    176.74 o 
  -2   8  21     1143.07     1153.90    452.57 o 
   0   8  21     2780.57     2284.28    351.74 o 
   2   8  21     4024.95     4651.25    829.76 o 
 -19   9  21       35.06     -183.40    315.81 o 
 -17   9  21     3454.72     3945.31    292.48 o 
 -15   9  21     4747.70     4710.22    426.40 o 
 -13   9  21     1205.10      911.87    310.86 o 
 -11   9  21      244.93      288.71    146.73 o 
  -9   9  21        0.72     -129.30    129.30 o 
  -7   9  21     2167.49     2066.48    250.89 o 
  -5   9  21     1703.07     1445.91    214.73 o 
  -3   9  21     1007.40     1238.10    225.39 o 
  -1   9  21     1116.51     1055.46    250.92 o 
   1   9  21      377.14      230.68    221.40 o 
 -16  10  21      135.98      279.69    325.28 o 
 -14  10  21     1316.29     1002.80    306.63 o 
 -12  10  21     6742.67     8143.60    481.65 o 
 -10  10  21     2958.31     3112.96    336.00 o 
  -8  10  21      116.47      -11.37    190.73 o 
  -6  10  21      872.40      687.26    177.78 o 
  -4  10  21      284.36      464.56    221.48 o 
  -2  10  21       19.63      -22.02    218.36 o 
   0  10  21       52.08     -203.18    346.17 o 
 -15  11  21       68.61      -12.34    236.07 o 
 -13  11  21        6.85      156.86    213.69 o 
 -11  11  21      217.87      180.24    266.32 o 
  -9  11  21      439.44      595.29    187.75 o 
  -7  11  21        8.51       34.55    210.42 o 
  -5  11  21      173.99      -18.15    276.61 o 
  -3  11  21     1238.58      854.56    216.22 o 
 -12  12  21      107.65     -171.18    237.69 o 
 -10  12  21        0.15     -283.85    511.71 o 
  -8  12  21      140.15      387.38    208.06 o 
  -6  12  21      468.37     1011.08    309.93 o 
 -22   0  22     3178.35     2613.62    653.35 o 
 -20   0  22      444.13      259.30    266.06 o 
 -18   0  22     1977.59     1666.21    432.36 o 
 -16   0  22     3698.94     3018.67    433.09 o 
 -14   0  22     1063.18      437.73    239.65 o 
 -12   0  22      926.14      571.10    225.31 o 
 -10   0  22     1717.34     1892.31   1035.28 o 
  -8   0  22      311.10      399.60    158.42 o 
  -6   0  22       67.20      -65.71    142.28 o 
  -4   0  22     1052.10     1098.74    496.13 o 
  -2   0  22     5691.42     5700.01    447.93 o 
   0   0  22     4230.39     4656.68   1475.79 o 
   2   0  22     3178.17     3697.72    423.42 o 
   4   0  22      471.96      342.61    401.04 o 
 -23   1  22      133.03     -147.97    214.19 o 
 -21   1  22     2882.04     2224.95    321.03 o 
 -19   1  22     9354.76     8940.07    502.80 o 
 -17   1  22    10244.50    10251.62    810.09 o 
 -15   1  22     1094.69     1039.33    212.06 o 
 -13   1  22       23.88      101.15    158.61 o 
 -11   1  22     4045.12     3789.98    247.04 o 
  -9   1  22     4409.89     4457.57    254.79 o 
  -7   1  22    11288.57    12059.85    390.45 o 
  -5   1  22     5275.11     4762.33    258.18 o 
  -3   1  22      200.26      269.64    150.55 o 
  -1   1  22     3530.92     3461.31    250.44 o 
   1   1  22     6988.78     6252.15    384.94 o 
   3   1  22     2740.87     1813.93    277.68 o 
   5   1  22     2096.01     1410.81    247.07 o 
 -22   2  22     4081.23     3483.05    325.66 o 
 -20   2  22     1106.05     1419.19    254.33 o 
 -18   2  22      714.18      497.12    233.63 o 
 -16   2  22     5454.49     5347.24    348.36 o 
 -14   2  22     6141.48     6990.80    367.84 o 
 -12   2  22     4394.43     4027.22    240.59 o 
 -10   2  22        6.15       66.01    139.14 o 
  -8   2  22     1839.07     1781.08    256.83 o 
  -6   2  22      474.42      322.18    135.80 o 
  -4   2  22        3.54       -8.83    117.77 o 
  -2   2  22      263.42      309.64    164.73 o 
   0   2  22     1918.74     1983.42    271.67 o 
   2   2  22     1954.19     1820.36    275.77 o 
   4   2  22      782.16      644.18    247.45 o 
 -21   3  22     1688.20     1075.81    282.02 o 
 -19   3  22     6015.18     5921.75    399.14 o 
 -17   3  22     7388.72     6887.46    419.75 o 
 -15   3  22     1563.27     1150.26    236.82 o 
 -13   3  22     1251.15     1179.51    169.07 o 
 -11   3  22     7179.63     7409.62    610.51 o 
  -9   3  22     2987.22     2244.15    202.75 o 
  -7   3  22      419.55      373.56    165.43 o 
  -5   3  22      231.73        0.84    132.78 o 
  -3   3  22      302.65      -14.71    106.55 o 
  -1   3  22      184.90       72.18    164.63 o 
   1   3  22       75.62     -182.57    182.57 o 
   3   3  22      908.10      244.03    333.97 o 
 -22   4  22     2346.65     1568.01    254.98 o 
 -20   4  22      510.44      511.63    206.65 o 
 -18   4  22       98.12      305.13    332.68 o 
 -16   4  22     2772.45     2749.18    222.06 o 
 -14   4  22     4012.86     3854.52    242.27 o 
 -12   4  22     3812.78     3570.25    245.81 o 
 -10   4  22      274.21      316.72    133.70 o 
  -8   4  22     3132.84     2699.80    202.42 o 
  -6   4  22       21.61      -71.86    160.13 o 
  -4   4  22      517.37      118.50    160.44 o 
  -2   4  22     1731.06     1628.15    180.57 o 
   0   4  22      538.24     -193.30    226.85 o 
   2   4  22      123.67      303.55    198.78 o 
   4   4  22       26.77     -427.42    427.42 o 
 -21   5  22     3900.50     3499.70    392.48 o 
 -19   5  22     1692.16     1281.06    229.19 o 
 -17   5  22        4.60      220.27    150.86 o 
 -15   5  22       16.42     -173.07    173.07 o 
 -13   5  22       81.55     -283.02    283.02 o 
 -11   5  22       24.16      277.12    130.16 o 
  -9   5  22     1258.33      716.20    267.18 o 
  -7   5  22      169.42      133.05    172.76 o 
  -5   5  22        2.35     -140.59    153.06 o 
  -3   5  22       43.67      183.87    142.43 o 
  -1   5  22      224.79      166.57    251.63 o 
   1   5  22       93.20      229.85    244.51 o 
   3   5  22       44.89       82.36    207.59 o 
 -20   6  22       12.75       -0.86    196.36 o 
 -18   6  22       12.49      266.60    164.90 o 
 -16   6  22      131.51        1.94    168.78 o 
 -14   6  22       62.95        3.45    212.66 o 
 -12   6  22       35.52      343.56    239.56 o 
 -10   6  22        7.16       14.66    136.24 o 
  -8   6  22      583.10      281.02    153.18 o 
  -6   6  22        0.29       97.23    133.50 o 
  -4   6  22      242.22      297.95    174.91 o 
  -2   6  22      552.87       68.59    188.17 o 
   0   6  22      106.90       64.65    244.55 o 
   2   6  22      746.59      422.48    316.27 o 
 -19   7  22        6.00      129.08    216.68 o 
 -17   7  22     1192.30     1411.91    359.41 o 
 -15   7  22      522.18      561.15    165.43 o 
 -13   7  22      650.19      193.92    175.39 o 
 -11   7  22      667.78       -0.74    172.24 o 
  -9   7  22      739.78      886.47    176.68 o 
  -7   7  22     3390.11     3154.71    268.11 o 
  -5   7  22     3628.62     3868.73    391.71 o 
  -3   7  22      136.97       24.74    166.66 o 
  -1   7  22      498.16      543.13    332.26 o 
   1   7  22      347.95      342.66    246.41 o 
 -18   8  22      173.74      175.09    216.68 o 
 -16   8  22      576.12      357.63    193.09 o 
 -14   8  22      427.40       90.73    212.73 o 
 -12   8  22        6.82       75.42    176.90 o 
 -10   8  22      274.15      331.11    219.86 o 
  -8   8  22     1063.24      902.19    211.70 o 
  -6   8  22      131.62      212.50    180.04 o 
  -4   8  22      223.86      -90.75    203.49 o 
  -2   8  22      781.09      606.62    243.42 o 
   0   8  22     1763.81     1676.16    366.82 o 
 -17   9  22     1536.54     1236.43    271.09 o 
 -15   9  22     1871.99     1645.74    237.18 o 
 -13   9  22      649.42      312.35    246.66 o 
 -11   9  22       74.59      584.45    240.04 o 
  -9   9  22     1925.15     1706.90    261.74 o 
  -7   9  22    10096.60    10493.75    519.36 o 
  -5   9  22     4607.46     4947.05    353.88 o 
  -3   9  22        3.65      265.57    215.89 o 
  -1   9  22     1346.79     1215.73    239.44 o 
 -14  10  22     2274.05     2958.22    576.67 o 
 -12  10  22     1473.73     1480.83    274.48 o 
 -10  10  22      827.00      669.48    247.22 o 
  -8  10  22      128.96     -224.59    224.59 o 
  -6  10  22      180.29       21.65    118.09 o 
  -4  10  22      770.69      919.63    272.33 o 
 -11  11  22     2185.44     1706.06    311.01 o 
  -9  11  22     5136.93     5709.22    391.22 o 
  -7  11  22     2372.85     1591.86    316.08 o 
 -21   1  23        0.50       -4.06    337.61 o 
 -19   1  23       23.84     -153.01    190.83 o 
 -17   1  23      128.60      -75.08    201.45 o 
 -15   1  23      950.25      808.21    212.40 o 
 -13   1  23      339.07      172.32    193.87 o 
 -11   1  23      547.19      355.17    200.95 o 
  -9   1  23     1289.93     1256.67    216.36 o 
  -7   1  23     3031.04     2426.53    231.85 o 
  -5   1  23      218.10      -58.97    134.66 o 
  -3   1  23       18.88       79.12    324.40 o 
  -1   1  23     1039.79      887.15    201.17 o 
   1   1  23     1659.47     1077.83    251.87 o 
 -20   2  23     1212.42      761.85    336.75 o 
 -18   2  23     3286.77     2346.86    278.93 o 
 -16   2  23     2814.26     2218.66    268.21 o 
 -14   2  23     1379.00     1139.53    209.45 o 
 -12   2  23      148.19      -24.76    184.28 o 
 -10   2  23      901.04      554.07    202.37 o 
  -8   2  23        1.26       -2.62    151.55 o 
  -6   2  23     2421.98     2133.56    209.93 o 
  -4   2  23     1902.84     1651.53    241.49 o 
  -2   2  23       21.73       46.20    304.00 o 
   0   2  23      254.98      282.14    209.80 o 
   2   2  23      691.28      619.07    251.03 o 
 -21   3  23     1744.97     1172.08    255.89 o 
 -19   3  23      889.29      955.12    288.46 o 
 -17   3  23     1771.20     1243.48    248.19 o 
 -15   3  23        3.90       70.02    174.56 o 
 -13   3  23      544.39       99.12    183.35 o 
 -11   3  23     9063.35     9204.86    406.97 o 
  -9   3  23     4265.79     4003.38    357.30 o 
  -7   3  23     1323.34     1067.05    164.07 o 
  -5   3  23     1144.38      793.94    177.02 o 
  -3   3  23      254.33       31.31    271.89 o 
  -1   3  23     1179.34     1496.37    397.19 o 
   1   3  23     9350.75     9251.54    443.32 o 
 -20   4  23      240.27     -247.70    263.11 o 
 -18   4  23     9208.77     9367.20    530.50 o 
 -16   4  23    13261.21    13957.07    943.23 o 
 -14   4  23     4630.18     3442.04    311.44 o 
 -12   4  23       72.00       75.64    148.87 o 
 -10   4  23      900.51     1109.10    194.06 o 
  -8   4  23     5037.77     5495.44    301.43 o 
  -6   4  23     3303.42     3174.50    233.46 o 
  -4   4  23     1351.75     1600.37    316.41 o 
  -2   4  23       52.18     -191.60    191.60 o 
   0   4  23       35.67      -20.24    124.74 o 
 -19   5  23     2632.14     1971.43    351.81 o 
 -17   5  23     1513.64     1463.77    275.65 o 
 -15   5  23       37.06       45.89    206.98 o 
 -13   5  23     6142.49     5831.08    340.03 o 
 -11   5  23     5796.50     5081.10    309.14 o 
  -9   5  23     1811.57     1571.42    204.22 o 
  -7   5  23      746.48      611.91    211.49 o 
  -5   5  23        4.75      109.66    215.56 o 
  -3   5  23      273.57       29.36    210.87 o 
  -1   5  23     1920.71     2378.71    295.22 o 
   1   5  23     5789.05     5600.41    418.96 o 
 -18   6  23     4894.01     4698.41    499.88 o 
 -16   6  23     4450.05     3772.16    292.97 o 
 -14   6  23     3731.28     3970.59    291.16 o 
 -12   6  23      259.29      350.34    171.01 o 
 -10   6  23      729.75      515.67    162.85 o 
  -8   6  23     8615.50     8926.24    382.68 o 
  -6   6  23     6819.65     7111.28    376.45 o 
  -4   6  23     1939.41     1895.91    398.51 o 
  -2   6  23      903.78      788.47    228.30 o 
   0   6  23      137.38      -19.54    200.36 o 
 -17   7  23      390.35      167.95    175.89 o 
 -15   7  23       48.75       25.28    173.81 o 
 -13   7  23     1155.38     1411.97    274.45 o 
 -11   7  23     5230.48     4853.41    297.18 o 
  -9   7  23     5034.97     4372.48    284.67 o 
  -7   7  23     3802.96     4179.72    405.90 o 
  -5   7  23       64.38       50.12    195.41 o 
  -3   7  23     3075.78     2999.04    308.57 o 
  -1   7  23     5655.44     5639.34    701.33 o 
 -16   8  23     3850.49     3540.97    347.72 o 
 -14   8  23     3679.97     2906.67    284.97 o 
 -12   8  23      649.15      136.85    215.25 o 
 -10   8  23      174.85       65.29    237.20 o 
  -8   8  23     4372.74     4352.46    540.98 o 
  -6   8  23     4092.02     4132.34    328.71 o 
  -4   8  23     1903.01     1941.99    395.55 o 
 -13   9  23     5139.13     5032.87    562.42 o 
 -11   9  23     5449.61     6099.45    462.39 o 
  -9   9  23      702.97     1051.15    329.77 o 
  -7   9  23       47.25      535.14    230.20 o 
  -5   9  23     1210.69      844.90    213.26 o 
 -18   0  24     6120.67     5468.89    558.63 o 
 -16   0  24     6176.59     6145.54    602.07 o 
 -14   0  24     1245.83     1115.25    324.58 o 
 -12   0  24     1744.17     1213.27    324.08 o 
 -10   0  24    20896.79    22228.59   1296.29 o 
  -8   0  24    17721.40    18828.04   2666.07 o 
  -6   0  24     5203.36     4623.30    388.80 o 
  -4   0  24      221.05      -37.34    346.19 o 
  -2   0  24     7013.03     6710.95    673.38 o 
   0   0  24    11592.79    12919.34    680.12 o 
 -19   1  24      750.32      133.92    306.27 o 
 -17   1  24     1432.10      862.12    327.76 o 
 -15   1  24     2617.51     1862.47    345.32 o 
 -13   1  24     1988.63     1958.13    402.13 o 
 -11   1  24     2434.11     1888.44    430.61 o 
  -9   1  24      192.85     -131.20    200.86 o 
  -7   1  24     2175.74     2057.63    344.67 o 
  -5   1  24     2961.49     2070.85    313.42 o 
  -3   1  24     5289.54     5178.19    325.90 o 
  -1   1  24      793.37      617.97    343.78 o 
 -18   2  24     6005.27     6483.54    432.28 o 
 -16   2  24     5333.72     5180.69    433.52 o 
 -14   2  24       21.20       18.82    196.82 o 
 -12   2  24     7278.67     7274.98    451.16 o 
 -10   2  24     8162.76     8317.41    468.63 o 
  -8   2  24     8531.14     7699.10    549.12 o 
  -6   2  24      328.23      206.19    134.96 o 
  -4   2  24      449.80      327.35    194.82 o 
  -2   2  24     2075.38     1283.93    217.87 o 
 -19   3  24      124.07      -18.20    207.06 o 
 -17   3  24     2568.33     1617.08    294.35 o 
 -15   3  24     7896.63     8142.81    525.79 o 
 -13   3  24     6543.72     6343.37    508.11 o 
 -11   3  24     1484.46     1316.10    233.87 o 
  -9   3  24      503.46      283.59    234.28 o 
  -7   3  24     6434.01     6711.86    359.61 o 
  -5   3  24     2936.26     2332.99    239.82 o 
  -3   3  24     3034.20     2937.45    269.36 o 
  -1   3  24     1327.20     1393.54    263.32 o 
 -18   4  24     3165.70     2683.32    298.45 o 
 -16   4  24     1054.67      692.73    225.30 o 
 -14   4  24       29.68       94.75    222.45 o 
 -12   4  24     1008.44      596.44    204.80 o 
 -10   4  24     1857.76     1407.36    265.46 o 
  -8   4  24     3816.67     3521.71    254.76 o 
  -6   4  24      884.66      581.11    189.85 o 
  -4   4  24        0.67      -16.43    189.00 o 
  -2   4  24       21.87       33.34    158.64 o 
 -17   5  24      207.19       -9.21    258.83 o 
 -15   5  24      500.57      457.59    309.34 o 
 -13   5  24      304.96      302.75    273.96 o 
 -11   5  24     1869.09     1429.81    251.76 o 
  -9   5  24      355.97      -63.22    163.05 o 
  -7   5  24      156.92     -178.82    178.82 o 
  -5   5  24     2506.95     2293.55    493.18 o 
  -3   5  24     3370.63     3244.50    512.09 o 
 -16   6  24       24.31     -213.28    213.28 o 
 -14   6  24      145.08      407.03    289.54 o 
 -12   6  24        4.67     -181.71    181.71 o 
 -10   6  24       36.19      242.43    184.19 o 
  -8   6  24      606.34      552.35    192.95 o 
  -6   6  24        3.71      -89.49    220.53 o 
  -4   6  24        3.12     -177.57    177.57 o 
 -13   7  24      590.99      390.71    212.58 o 
 -11   7  24      327.37      276.36    199.90 o 
  -9   7  24        9.76      -45.53    157.04 o 
  -7   7  24       71.68       40.76    213.54 o 
 -15   1  25        3.54      -66.29    248.80 o 
 -13   1  25       23.27     -281.80    281.80 o 
 -11   1  25      295.52       97.20    231.17 o 
  -9   1  25      570.42      584.95    285.16 o 
  -7   1  25     1478.32     1538.06    279.45 o 
  -5   1  25      357.88      200.12    203.28 o 
 -16   2  25      395.02      -74.22    249.14 o 
 -14   2  25        2.25     -196.28    196.28 o 
 -12   2  25      796.43      347.30    201.60 o 
 -10   2  25     6636.41     6406.17    398.60 o 
  -8   2  25     5008.94     4035.69    348.90 o 
  -6   2  25        4.04      145.81    259.47 o 
  -4   2  25      423.25      380.15    242.73 o 
 -15   3  25      784.95      379.83    258.30 o 
 -13   3  25        5.77      189.01    214.12 o 
 -11   3  25      895.06      223.60    246.96 o 
  -9   3  25     1688.44     1029.92    255.24 o 
  -7   3  25     3488.88     2658.55    282.08 o 
  -5   3  25      891.57      836.10    260.57 o 
 -14   4  25     2843.69     1988.38    319.56 o 
 -12   4  25     5035.79     4665.10    391.59 o 
 -10   4  25     1919.46      921.18    323.69 o 
  -8   4  25      458.58      115.31    291.83 o 
  -6   4  25       15.11      232.04    289.23 o 
 -11   5  25      516.11      387.94    365.87 o 
  -9   5  25     3461.37     3427.68    351.69 o 
                                                 
